# Supplementary material for: CasTuner is a degron and CRISPR/Cas-based toolkit for analog tuning of endogenous gene expression
Source: Nat Commun. 2023 Jun 3;14:3225. doi: 10.1038/s41467-023-38909-4 (PMC10239436; doi:10.1038/s41467-023-38909-4)
Supplement: Supplementary file 5 — Supplementary Data 1 [file 41467_2023_38909_MOESM5_ESM.xlsx]

## Sheet: Overview
Part	Content
A	dCas9 sgRNA sequences
B	CasRx sgRNA sequences
C	Oligonucleotides sequences for cloning of CasRx guides
D	qPCR primers
E	Plasmid codes

## Sheet: Part A
sgRNA-sequences for dCas9
Target	Guide sequence
Esrrb	TACCCGTAGACACGCCCATG
Esrrb	CGAGTCCAGACCGTTGGCGT
Esrrb	TGGCGTCCGACGAGCCGCTG
Esrrb	ACCGAATGTCGTCCGAAGAC
Nanog	AATCTATCGCCTTGAGCCGT
Nanog	GTGGGGCGTGGGTGCCGCCT
Nanog	GCTCAAGGCGATAGATTTAA
Nanog	GCTGTAAGGTGACCCAGACT
NTC (Non-targeting control)	GATAACTCTACCAGAGTT
NTC (Non-targeting control)	GCAAAAATAACTGTTGAC
NTC (Non-targeting control)	GAGTGTGCCTTACCCCGC
Oct4/Pou5f1	CCCTCCGCAGAACTCGTATG
Oct4/Pou5f2	GAAGGTGGAACCAACTCCCG
Oct4/Pou5f3	CCCACCAAAGAGAACGCCCA
STAG2	GACCGAAGTCGGGCCTCGGA
STAG2	TTTGGGCCTCGGACCGAGGG
STAG2	CGATCTCTCCATCCCTTCCG
STAG2	CGTCCCTGAGTAGAATTCGA

## Sheet: Part B
sgRNA sequences for CasRx
Target	Guide sequence
Esrrb	CCAAGATGAGAATCTCCATCCAG
Esrrb	ACCCCTAGTAGATTCGAGACGAT
Esrrb	CACACCTTCCTTCAGCATCCCCA
NTC	CCGCCGAGATGCCGCCGATTTCT
NTC	TATAACCTCCGTAAAATAAGAAA
NTC	ACTTTGTATTCCAGTTACGTGTA
STAG2	CAAATCAAAGTACTGAGGCAACT
STAG2	ATCACACAGAATAGTGAAGGCCT
STAG2	ATGTAAACAGAAATCCAGCAGAG

## Sheet: Part C
Target gene	5' Primer	Template Oligo	3' Primer
Esrrb	ATGCGTCTCGAAACCCAAGATGAGAATCTCCATCCAGTAC	ATGAGAATCTCCATCCAGTACCCCTACCAACTGGTCGGGGTTTGAAACACGACATTCGGTTCAGCAGCCTGTACCCCTACCAACTGGTCGGGGTTTGAAACCACACCTTCCTTCAGCATC	CATCGTCTCAAAAATGGGGATGCTGAAGGAAGGTGTGG
NTC	ATGCGTCTCGAAACCCGCCGAGATGCCGCCGATTTCTTAC	CGAGATGCCGCCGATTTCTTACCCCTACCAACTGGTCGGGGTTTGAAACTATAACCTCCGTAAAATAAGAAATACCCCTACCAACTGGTCGGGGTTTGAAACACTTTGTATTCCAGTTAC	CATCGTCTCAAAAATACACGTAACTGGAATACAAAGTG
STAG2	ATGCGTCTCGAAACATGTAAACAGAAATCCAGCAGAGTAC	AACAGAAATCCAGCAGAGTACCCCTACCAACTGGTCGGGGTTTGAAACATCACACAGAATAGTGAAGGCCTTACCCCTACCAACTGGTCGGGGTTTGAAACCAAATCAAAGTACTGAGGC	CATCGTCTCAAAAAAGTTGCCTCAGTACTTTGATTTGG

## Sheet: Part D
Target gene	Fwd. Primer	Rev. Primer
Nanog	AGGATGAAGTGCAAGCGGTG	TGCTGAGCCCTTCTGAATCAG
Klf4	AGAAGGTCGTGGCCCCGGAA	CCCACAGCCGTCCCAGTCAC
Nr0b1	CCTGGCCTGCAGTGCGTGAA	TGGGTTAAAGAGCACGGTCCCT
Sox2	CGAGGAAAGGGTTCTTGCTGGGT	ACCACGAAAACGGTCTTGCCAGT
Rex1	CAGCTCCTGCACACAGAAGA	ACTGATCCGCAAACACCTG
Xist	GGTTCTCTCTCCAGAAGCTAGGAA	TGGTAGATGGCATTGTGTATTATATGG
Otx2	TCCAGGGTGCAGGTATGGTT	CTTCTTGGCAGGCCTCACTT
Fgfr2	ACCAAATACCAAATCTCCCAAC	ATTCATTCTCCACCAGGCA
Cdx2	CACCATCAGGAGGAAAAGTGA	CTGCGGTTCTGAAACCAAAT
Eomes	CCTGGTGGTGTTTTGTTGTG	TTTAATAGCACCGGGCACTC
Gata2	GTGCAACGCCTGTGGCCTCT	CCGATTCCGGGTCTGGATCCCT
Gata3	GGAAACTCCGTCAGGGCTAC	CAGAGATCCGTGCAGCAGAG
Gata4	GCCGGTTTTCTGGGAAACTG	GGCTCCAGCGAAGAATGACA
Gata6	AGATGAATGGCCTCAGCAGG	GTTGTGGTGTGACAGTTGGC
Sox17	CCCCAACACTCCTCCCAAAG	AGCGGGTCCAGAATGCATTT
Arp0	TCCAGAGGCACCATTGAAATT	TCGCTGGCTCCCACCTT
Rrm2	CCGAGCTGGAAAGTAAAGCG	ATGGGAAAGACAACGAAGCG
Tcfp2l1	GGGGACTACTCGGAGCATCT	TTCCGATCAGCTCCCTTG
Fgf5	TGCTGTGTCTCAGGGGATTGTAGG	CTCTCCCTGAACTTACAGTCATCCGT

## Sheet: Part E
Plasmid full name	Schulz lab code	Addgene code
pSLPB2-SpdCas9-tagRFPt-P2A-tagBFP-PGK-Blasticidin	SP143	#187945
pSLPB3B-AID-SpdCas9-tagRFPt-P2A-tagBFP-PGK- Blasticidin-T2A-osTIR1	SP163	#187960
pSLPB3B-mAID-SpdCas9-tagRFPt-P2A-tagBFP-PGK- Blasticidin-T2A-osTIR1	SP164	#187963
pSLPB2B-ER50-SpdCas9-tagRFPt-P2A-tagBFP-PGK- Blasticidin	SP153	#187948
pSLPB2B-SMASh-SpdCas9-tagRFPt-P2A-tagBFP-PGK- Blasticidin	SP151	#187949
pSLPB2B-ecDHFR-SpdCas9-tagRFPt-P2A-tagBFP-PGK- Blasticidin	SP149	#187950
pSLPB2B-FKBP12_F36V-SpdCas9-tagRFPt-P2A-tagBFP-PGK- Blasticidin	SP394	#187951
pSLPB2B-FKBP12_F36V-CasRx-tagBFP-PGK-Blasticidin	SP411	#187952
pSLPB2B-FKBP12_F36V-SpdCas9-KRAB-tagBFP-PGK- Blasticidin	SP409	#187953
pSLPB2B-FKBP12_F36V-SpdCas9-hHDAC4-tagBFP-PGK- Blasticidin	SP410	#187954
pSLPB2B-FKBP12_F36V-KRAB-SpdCas9-tagBFP-PGK- Blasticidin	SP428	#187957
pSLPB2B-FKBP12_F36V-hHDAC4-SpdCas9-tagBFP-PGK- Blasticidin	SP427	#187956
pSLQ2818_Blasti_pPB: CAG-PYL1-KRAB-IRES-Blasti-WPRE-SV40PA PGK-ABI-tagBFP-SpdCas9-FKBP_F36V	SP430	#187959
Esrrb-targeting control guides dCas9	SP199_mgGN02
Non-targeting control guides dCas9	SP199_mgLR15
Esrrb-targeting guides CasRx	SP396_mgGN02
Non-targeting control guides CasRx	SP396_mgGN01
Nanog-targeting guides dCas9	SP199_mgGN03
Oct4-targeting guides dCas9	SP199_mgTS14
STAG2-targeting guides dCas9 (human)	SP199_mgGN16
STAG2-targeting guides CasRx (human)	SP396_mgGN04
