# Supplementary material for: CasTuner is a degron and CRISPR/Cas-based toolkit for analog tuning of endogenous gene expression
Source: Nat Commun. 2023 Jun 3;14:3225. doi: 10.1038/s41467-023-38909-4 (PMC10239436; doi:10.1038/s41467-023-38909-4)
Supplement: Supplementary file 6 — Supplementary Data 2 [file 41467_2023_38909_MOESM6_ESM.xlsx]

## Sheet: Sheet1
Guides	dTAG (nM)	Replicate	Density of seeding	Undifferentiated	Mixed	Differentiated	Total
NTC	0	R1	500	103	15	6	124
NTC	0	R2	500	106	19	6	131
NTC	0	R3	500	98	21	4	123
NTC	500	R1	500	116	17	7	140
NTC	500	R2	500	84	15	4	103
NTC	500	R3	500	91	15	7	113
Nanog	0	R1	1000	2	23	67	92
Nanog	0	R2	1000	5	12	50	67
Nanog	0	R3	1000	2	11	60	73
Nanog	1	R1	1000	39	34	16	89
Nanog	1	R2	1000	29	53	23	105
Nanog	1	R3	1000	19	21	21	61
Nanog	8	R1	500	59	26	8	93
Nanog	8	R2	500	71	33	1	105
Nanog	8	R3	500	92	45	7	144
Nanog	25	R1	500	70	10	1	81
Nanog	25	R2	500	65	9	4	78
Nanog	25	R3	500	98	14	1	113
Nanog	500	R1	500	112	17	7	136
Nanog	500	R2	500	116	20	1	137
Nanog	500	R3	500	102	17	0	119
