# Supplementary material for: CasTuner is a degron and CRISPR/Cas-based toolkit for analog tuning of endogenous gene expression
Source: Nat Commun. 2023 Jun 3;14:3225. doi: 10.1038/s41467-023-38909-4 (PMC10239436; doi:10.1038/s41467-023-38909-4)
Supplement: Supplementary file 9 — Souce Data [file 41467_2023_38909_MOESM9_ESM.xlsx]

## Sheet: Figure 1d
Figure 1d
	AID
		tBFP	tRFP	[Auxin], µM	RFP/BFP ratio	normalized RFP/BFP ratio	Cell line	Replicate
		13686.6	1693.91	0	0.123764	0.960456	AID	1
		13947.4	1592.91	0	0.114208	0.886302	AID	1
		14242.5	2091.5	0	0.146849	1.13961	AID	1
		15287	413.091	1	0.0270224	0.209705	AID	1
		15340.1	499.483	1	0.0325606	0.252683	AID	1
		15032.9	244.334	1	0.0162533	0.126132	AID	1
		13670.8	44.9573	5	0.00328856	0.0255206	AID	1
		13741.6	51.9627	5	0.0037814	0.0293452	AID	1
		13956.4	46.7095	5	0.00334682	0.0259727	AID	1
		12621.1	17.1256	25	0.0013569	0.0105301	AID	1
		13248.5	18.3758	25	0.00138701	0.0107638	AID	1
		12639.6	26.8637	25	0.00212536	0.0164937	AID	1
		9183.65	14.8398	25	0.00161589	0.0121398	AID	2
		9568.79	18	25	0.00188112	0.0141323	AID	2
		9473.08	5.97535	25	0.000630772	0.00473882	AID	2
		8452.84	480.088	0	0.0567961	0.426694	AID	2
		8754.72	669.984	0	0.0765284	0.574937	AID	2
		8275.2	74.2511	1	0.00897273	0.0674097	AID	2
		9273.86	87.7208	1	0.00945893	0.0710624	AID	2
		7861.44	34.1985	1	0.00435016	0.0326816	AID	2
		9063.45	41.2023	5	0.00454598	0.0341528	AID	2
		9521.1	24.8265	5	0.00260752	0.0195896	AID	2
		9244.19	33.0633	5	0.00357666	0.0268705	AID	2
		10792.9	1183.39	0	0.109645	0.932509	AID	3
		12054.9	65.7675	25	0.00545566	0.0463992	AID	3
		11971.9	66.4457	25	0.00555014	0.0472028	AID	3
		13103.8	187.274	25	0.0142915	0.121547	AID	3
		10437.4	895.414	0	0.0857892	0.729619	AID	3
		11457.4	1157.01	0	0.100984	0.858848	AID	3
		12214.1	280.877	1	0.0229961	0.195577	AID	3
		11501.9	202.729	1	0.0176257	0.149903	AID	3
		11795.7	176.446	1	0.0149586	0.127219	AID	3
		11758.9	67.0674	5	0.00570356	0.0485076	AID	3
		12190.1	74.2104	5	0.00608778	0.0517753	AID	3
		12163	70.0048	5	0.00575557	0.0489499	AID	3
		416.613	49.252	0	0.11822	0.917435	no-degron control	1
		1443.58	195.742	0	0.135595	1.05227	no-degron control	1
		1199.12	143.615	0	0.119767	0.929441	no-degron control	1
		1194.72	142.673	25	0.11942	0.926745	no-degron control	1
		1489.65	189.758	25	0.127384	0.988554	no-degron control	1
		1569.13	239.715	25	0.152769	1.18555	no-degron control	1
		1648.61	234.298	0	0.142119	1.0677	no-degron control	2
		1806.33	249.573	0	0.138166	1.038	no-degron control	2
		1839.74	260.841	0	0.141782	1.06517	no-degron control	2
		1864.06	239.804	25	0.128646	0.966484	no-degron control	2
		1895.54	230.124	25	0.121403	0.912066	no-degron control	2
		1666.37	210.844	25	0.126529	0.950578	no-degron control	2
		1306.53	141.566	25	0.108353	0.921518	no-degron control	3
		1375.13	159.966	0	0.116328	0.989344	no-degron control	3
		1448.25	164.791	0	0.113786	0.967729	no-degron control	3
		1332.41	168.282	25	0.126299	1.07415	no-degron control	3
		1405.3	165.899	25	0.118052	1.00401	no-degron control	3
		1523.1	186.833	25	0.122666	1.04325	no-degron control	3
	mAID
		tBFP	tRFP	[Auxin], µM	RFP/BFP ratio	normalized RFP/BFP ratio	Cell line	Replicate
		10022.2	1292.9	0	0.129003	1.00112	mAID	1
		9354.82	1624.36	0	0.173639	1.34751	mAID	1
		10760	1757.84	0	0.163368	1.2678	mAID	1
		9728.47	634.51	1	0.065222	0.506149	mAID	1
		10262	975.271	1	0.0950371	0.737526	mAID	1
		10697.8	1410.23	1	0.131824	1.023	mAID	1
		9978.09	241.998	5	0.0242529	0.188213	mAID	1
		11526.6	537.095	5	0.046596	0.361604	mAID	1
		10107.8	311.894	5	0.0308566	0.23946	mAID	1
		10245.5	77.3061	25	0.00754539	0.0585553	mAID	1
		9582.43	122.806	25	0.0128157	0.0994552	mAID	1
		9627.63	145.112	25	0.0150725	0.116969	mAID	1
		5220.82	374.983	0	0.0718246	0.539599	mAID	2
		5815.98	53.91	25	0.00926929	0.0696377	mAID	2
		5908.01	52.6095	25	0.00890478	0.0668992	mAID	2
		5646.51	59.4193	25	0.0105232	0.0790579	mAID	2
		6251.08	442.757	0	0.0708289	0.532119	mAID	2
		5982.41	435.712	0	0.0728322	0.547169	mAID	2
		6176.11	242.119	1	0.0392024	0.294518	mAID	2
		6276.79	193.715	1	0.0308621	0.231859	mAID	2
		4877.25	180.222	1	0.0369516	0.277608	mAID	2
		5817.8	85.4174	5	0.0146821	0.110303	mAID	2
		6047.61	109.635	5	0.0181287	0.136196	mAID	2
		6145.22	97.6527	5	0.0158909	0.119384	mAID	2
		8036.89	862.235	0	0.107285	0.912434	mAID	3
		8601.32	446.104	25	0.0518646	0.441098	mAID	3
		8468.86	354.996	25	0.0419178	0.356502	mAID	3
		6968.68	338.849	25	0.0486245	0.413542	mAID	3
		7917.59	770.877	1	0.0973627	0.828049	mAID	3
		8168.63	856.453	1	0.104847	0.891699	mAID	3
		8563.51	741.967	1	0.0866429	0.73688	mAID	3
		8594.8	903.041	0	0.105068	0.893584	mAID	3
		8820.54	1105.69	0	0.125354	1.06611	mAID	3
		8861.87	653.638	5	0.0737585	0.6273	mAID	3
		8804.95	535.737	5	0.060845	0.517474	mAID	3
		8890.34	496.749	5	0.0558751	0.475206	mAID	3
		416.613	49.252	0	0.11822	0.917435	no-degron control	1
		1443.58	195.742	0	0.135595	1.05227	no-degron control	1
		1199.12	143.615	0	0.119767	0.929441	no-degron control	1
		1194.72	142.673	25	0.11942	0.926745	no-degron control	1
		1489.65	189.758	25	0.127384	0.988554	no-degron control	1
		1569.13	239.715	25	0.152769	1.18555	no-degron control	1
		1648.61	234.298	0	0.142119	1.0677	no-degron control	2
		1806.33	249.573	0	0.138166	1.038	no-degron control	2
		1839.74	260.841	0	0.141782	1.06517	no-degron control	2
		1864.06	239.804	25	0.128646	0.966484	no-degron control	2
		1895.54	230.124	25	0.121403	0.912066	no-degron control	2
		1666.37	210.844	25	0.126529	0.950578	no-degron control	2
		1306.53	141.566	25	0.108353	0.921518	no-degron control	3
		1375.13	159.966	0	0.116328	0.989344	no-degron control	3
		1448.25	164.791	0	0.113786	0.967729	no-degron control	3
		1332.41	168.282	25	0.126299	1.07415	no-degron control	3
		1405.3	165.899	25	0.118052	1.00401	no-degron control	3
		1523.1	186.833	25	0.122666	1.04325	no-degron control	3
	SMASh
		tBFP	tRFP	[ASN], nM	RFP/BFP ratio	normalized RFP/BFP ratio	Cell line	Replicate
		7610.96	752.676	0	0.0988937	0.407751	SMASh	1
		6566.62	611.206	0	0.0930778	0.383771	SMASh	1
		7226.93	678.968	0	0.0939497	0.387366	SMASh	1
		6860.41	506.742	20	0.0738648	0.304553	SMASh	1
		7264.35	603.497	20	0.0830765	0.342534	SMASh	1
		6927.06	553.66	20	0.0799272	0.329549	SMASh	1
		7432.2	364.062	200	0.0489844	0.201968	SMASh	1
		7590.07	405.762	200	0.0534595	0.22042	SMASh	1
		7553.79	396.428	200	0.0524807	0.216384	SMASh	1
		7470.8	318.01	2000	0.042567	0.175509	SMASh	1
		8156.76	324.796	2000	0.0398193	0.16418	SMASh	1
		6989.8	267.867	2000	0.0383226	0.158008	SMASh	1
		7783.52	310.971	5000	0.0399525	0.164729	SMASh	1
		8323.69	326.378	5000	0.0392107	0.16167	SMASh	1
		8106.63	560.03	0	0.069083	0.422392	SMASh	2
		8892.88	561.159	0	0.0631021	0.385823	SMASh	2
		9383.46	593.787	0	0.0632802	0.386912	SMASh	2
		8138.2	232.439	200	0.0285615	0.174633	SMASh	2
		7788.44	228.124	200	0.02929	0.179087	SMASh	2
		8735.62	240.432	200	0.0275232	0.168284	SMASh	2
		8637.54	202.012	2000	0.0233877	0.142999	SMASh	2
		7295.68	157.665	2000	0.0216108	0.132134	SMASh	2
		8352.9	212.029	2000	0.0253839	0.155204	SMASh	2
		9063.54	220.521	5000	0.0243305	0.148764	SMASh	2
		9404.77	219.262	5000	0.0233139	0.142547	SMASh	2
		5111.95	321.948	0	0.0629795	0.557496	SMASh	3
		4886.56	231.028	0	0.0472781	0.418507	SMASh	3
		4403.62	216.364	0	0.0491334	0.43493	SMASh	3
		6116.02	291.198	200	0.0476124	0.421466	SMASh	3
		5167.72	244.305	200	0.0472752	0.418481	SMASh	3
		4775.05	221.046	200	0.0462919	0.409777	SMASh	3
		4499.41	219.752	2000	0.0488402	0.432335	SMASh	3
		4396.12	290.588	2000	0.0661011	0.585129	SMASh	3
		4528.19	208.616	2000	0.0460706	0.407818	SMASh	3
		5188.78	173.864	5000	0.0335077	0.296611	SMASh	3
		5246.39	143.736	5000	0.0273971	0.24252	SMASh	3
		4313.77	127.946	5000	0.02966	0.262551	SMASh	3
		1894.02	267.803	0	0.141394	0.86452	no-degron control	2
		1540.72	208.052	0	0.135036	0.825645	no-degron control	2
		1472.7	328.716	0	0.223206	1.36474	no-degron control	2
		2066.33	305.838	5000	0.14801	0.904973	no-degron control	2
		2119.76	335.614	5000	0.158326	0.968048	no-degron control	2
		2216.31	388.606	5000	0.175339	1.07207	no-degron control	2
		1746.99	357.625	0	0.204709	0.84404	no-degron control	1
		1756.47	503.879	0	0.28687	1.1828	no-degron control	1
		1509.42	413.367	0	0.273858	1.12915	no-degron control	1
		1777.39	327.128	5000	0.18405	0.75886	no-degron control	1
		1757.34	522.409	5000	0.297273	1.22569	no-degron control	1
		1670.91	348.3	5000	0.208449	0.859458	no-degron control	1
		749.751	76.0078	0	0.101377	0.897394	no-degron control	3
		753.572	71.3891	0	0.0947343	0.83859	no-degron control	3
		739.573	98.1939	0	0.132771	1.17529	no-degron control	3
		737.899	95.1189	5000	0.128905	1.14107	no-degron control	3
		852.125	88.9917	5000	0.104435	0.924462	no-degron control	3
		966.963	111.77	5000	0.115588	1.02319	no-degron control	3
	FKBP12_F36V
		tBFP	tRFP	[dTAG-13], nM	RFP/BFP ratio	normalized RFP/BFP ratio	Cell line	Replicate
		9027.79	918.493	0	0.101741	0.539309	FKBP12_F36V	1
		9922.98	1562.31	0	0.157443	0.83458	FKBP12_F36V	1
		10228.8	1428.51	0	0.139656	0.740292	FKBP12_F36V	1
		10994.4	282.003	2.5	0.0256498	0.135965	FKBP12_F36V	1
		10890.1	287.805	2.5	0.0264281	0.140091	FKBP12_F36V	1
		10858.2	261.531	2.5	0.024086	0.127676	FKBP12_F36V	1
		10661.5	68.3975	25	0.00641536	0.0340067	FKBP12_F36V	1
		10876.2	69.9391	25	0.00643048	0.0340869	FKBP12_F36V	1
		10840.9	72.0326	25	0.00664453	0.0352215	FKBP12_F36V	1
		10248.9	36.4499	500	0.00355648	0.0188523	FKBP12_F36V	1
		10535.2	37.2985	500	0.00354037	0.0187669	FKBP12_F36V	1
		9607.2	47.1493	500	0.00490771	0.0260149	FKBP12_F36V	1
		1047.09	176.747	0	0.168799	0.894776	no-degron control	1
		983.609	148.229	0	0.150699	0.798828	no-degron control	1
		885.306	143.585	0	0.162187	0.859722	no-degron control	1
		1028.21	190.919	500	0.185681	0.984261	no-degron control	1
		864.776	248.398	500	0.287239	1.52261	no-degron control	1
		814.395	144.388	500	0.177294	0.939806	no-degron control	1
		9027.79	918.493	0	0.101741	0.539309	FKBP12_F36V	2
		9922.98	1562.31	0	0.157443	0.83458	FKBP12_F36V	2
		10228.8	1428.51	0	0.139656	0.740292	FKBP12_F36V	2
		10994.4	282.003	2.5	0.0256498	0.135965	FKBP12_F36V	2
		10890.1	287.805	2.5	0.0264281	0.140091	FKBP12_F36V	2
		10858.2	261.531	2.5	0.024086	0.127676	FKBP12_F36V	2
		10661.5	68.3975	25	0.00641536	0.0340067	FKBP12_F36V	2
		10876.2	69.9391	25	0.00643048	0.0340869	FKBP12_F36V	2
		10840.9	72.0326	25	0.00664453	0.0352215	FKBP12_F36V	2
		10248.9	36.4499	500	0.00355648	0.0188523	FKBP12_F36V	2
		10535.2	37.2985	500	0.00354037	0.0187669	FKBP12_F36V	2
		9607.2	47.1493	500	0.00490771	0.0260149	FKBP12_F36V	2
		724.585	104.49	0	0.144206	1.06371	no-degron control	2
		743.113	87.4954	0	0.117742	0.868497	no-degron control	2
		897.601	124.415	0	0.138608	1.02241	no-degron control	2
		898.43	115.453	500	0.128506	0.947895	no-degron control	2
		998.649	132.616	500	0.132795	0.979534	no-degron control	2
		1178.96	178.684	500	0.151561	1.11796	no-degron control	2
		6057.6	420.075	0	0.0693468	0.784718	FKBP12_F36V	3
		6943.49	515.341	0	0.0742193	0.839854	FKBP12_F36V	3
		6335.81	412.639	0	0.0651281	0.73698	FKBP12_F36V	3
		4945.76	118.417	2.5	0.023943	0.270936	FKBP12_F36V	3
		7142.3	146.888	2.5	0.0205659	0.232721	FKBP12_F36V	3
		7049.23	120.972	2.5	0.017161	0.194192	FKBP12_F36V	3
		6230.9	6.26158	25	0.00100492	0.0113716	FKBP12_F36V	3
		7338.42	20.7313	25	0.00282503	0.0319677	FKBP12_F36V	3
		6984.07	16.1075	25	0.00230632	0.026098	FKBP12_F36V	3
		6071.21	3.09305	500	0.000509462	0.005765	FKBP12_F36V	3
		7151.4	17.776	500	0.00248567	0.0281275	FKBP12_F36V	3
		6973.66	16.371	500	0.00234755	0.0265645	FKBP12_F36V	3
		493	42.9756	0	0.0871716	0.986421	no-degron control	3
		616.15	60.6588	0	0.098448	1.11402	no-degron control	3
		634.536	62.6329	0	0.0987066	1.11695	no-degron control	3
		800.146	60.6588	500	0.0758096	0.85785	no-degron control	3
		720.83	62.5748	500	0.0868095	0.982324	no-degron control	3
		825.88	68.7828	500	0.0832843	0.942432	no-degron control	3
	ER50
		tBFP	tRFP	4OHT, µM	RFP/BFP ratio	normalized RFP/BFP ratio	Cell line	Replicate
		7938.95	656.434	10	0.0826852	0.393562	ER50	1
		7300.4	613.123	10	0.0839848	0.399748	ER50	1
		8045.54	621.686	10	0.0772709	0.367791	ER50	1
		8538.19	293.371	2.5	0.0343599	0.163545	ER50	1
		8348.56	302.457	2.5	0.0362286	0.17244	ER50	1
		8236.51	284.457	2.5	0.0345361	0.164384	ER50	1
		8361.16	124.996	0.25	0.0149495	0.0711562	ER50	1
		9525.19	212.482	0.25	0.0223074	0.106178	ER50	1
		8144.82	96.1724	0.25	0.0118078	0.0562023	ER50	1
		8219.11	57.7129	0	0.0070218	0.0334221	ER50	1
		9983.02	185.674	0	0.018599	0.0885269	ER50	1
		10778	331.824	0	0.030787	0.146539	ER50	1
		7816.93	605.606	10	0.0774736	0.36344	ER50	2
		7803.32	575.318	10	0.0737274	0.345866	ER50	2
		6306.71	453.757	10	0.0719483	0.33752	ER50	2
		7813.75	324.725	2.5	0.0415582	0.194955	ER50	2
		7584.85	284.507	2.5	0.0375099	0.175964	ER50	2
		5923.6	95.806	0.25	0.0161736	0.0758727	ER50	2
		7221.68	98.5857	0.25	0.0136514	0.0640404	ER50	2
		7048.03	126.914	0.25	0.018007	0.0844735	ER50	2
		7300.3	72.6964	0	0.009958	0.0467144	ER50	2
		6525.26	52.8542	0	0.00809994	0.037998	ER50	2
		7116.69	63.2652	0	0.0088897	0.0417028	ER50	2
		5295.44	87.2055	10	0.016468	0.121698	ER50	3
		5354.03	117.013	10	0.021855	0.161507	ER50	3
		2738.68	48.5316	10	0.0177208	0.130955	ER50	3
		4960.52	67.0685	2.5	0.0135205	0.0999152	ER50	3
		4961.58	71.8553	2.5	0.0144823	0.107023	ER50	3
		4903.69	62.6177	2.5	0.0127695	0.0943658	ER50	3
		4953.47	16.5	0.25	0.003331	0.0246158	ER50	3
		5082	25.1045	0.25	0.00493989	0.0365054	ER50	3
		5100.26	15.8991	0.25	0.00311732	0.0230367	ER50	3
		4766.85	1.9178	0	0.000402322	0.00297313	ER50	3
		5468.37	10.6031	0	0.00193899	0.014329	ER50	3
		4632.54	-9.79956	0	-0.00211538	-0.0156325	ER50	3
		1697.65	337.024	0	0.198524	0.944928	no-degron control	1
		1706.63	372.315	0	0.218158	1.03838	no-degron control	1
		1873.53	400.189	0	0.213601	1.01669	no-degron control	1
		1757.59	279.368	0	0.15895	0.745656	no-degron control	2
		1563.16	255.275	0	0.163307	0.766098	no-degron control	2
		1195.27	213.316	0	0.178466	0.837208	no-degron control	2
		1803.71	480.927	10	0.266632	1.25081	no-degron control	2
		1369.07	372.778	10	0.272287	1.27734	no-degron control	2
		1503.42	359.868	10	0.239365	1.1229	no-degron control	2
		694.647	79.4936	0	0.114437	0.845685	no-degron control	3
		982.05	138.186	0	0.140712	1.03985	no-degron control	3
		861.969	113.531	0	0.131712	0.97334	no-degron control	3
		647.35	96.9349	10	0.149741	1.10658	no-degron control	3
		887.485	123.576	10	0.139242	1.02899	no-degron control	3
		843.842	114.823	10	0.136072	1.00556	no-degron control	3
	ecDHFR
		tBFP	tRFP	TMP, µM	RFP/BFP ratio	normalized RFP/BFP ratio	Cell line	Replicate
		7125.75	514.38	0	0.0721861	0.637014	ecDHFR	1
		7667.07	624.77	0	0.0814874	0.719094	ecDHFR	1
		7440.16	645.103	0	0.0867055	0.765142	ecDHFR	1
		7114.77	1081.66	0.25	0.152031	1.34161	ecDHFR	1
		6997.74	1022.33	0.25	0.146095	1.28923	ecDHFR	1
		7615.95	1200.22	0.25	0.157593	1.39069	ecDHFR	1
		7407.67	1115.16	2.5	0.150541	1.32846	ecDHFR	1
		7425.69	1062.97	2.5	0.143148	1.26322	ecDHFR	1
		7442.5	1116.03	2.5	0.149954	1.32329	ecDHFR	1
		7776.9	1359.49	25	0.174811	1.54264	ecDHFR	1
		7925.72	1324.59	25	0.167125	1.47481	ecDHFR	1
		7799.8	1366.07	25	0.175142	1.54556	ecDHFR	1
		7624.98	1272.54	50	0.166891	1.47275	ecDHFR	1
		7676.22	1757.62	50	0.228969	2.02056	ecDHFR	1
		7772.86	3025.54	50	0.389244	3.43492	ecDHFR	1
		705.933	57.8527	0	0.0819522	0.723195	no-degron control	1
		772.754	65.6149	0	0.0849104	0.749301	no-degron control	1
		793.599	75.2369	0	0.0948047	0.836615	no-degron control	1
		1139.66	244.566	50	0.214596	1.89373	no-degron control	1
		993.149	134.991	50	0.135922	1.19946	no-degron control	1
		784.192	53.1148	50	0.0677319	0.597707	no-degron control	1
		6553.75	667.851	0	0.101904	0.752197	ecDHFR	2
		7620.64	586.915	0	0.0770165	0.568494	ecDHFR	2
		8539.8	927.941	0	0.108661	0.802075	ecDHFR	2
		9338.51	1262.47	0.25	0.13519	0.997899	ecDHFR	2
		8868.33	907.213	0.25	0.102298	0.755109	ecDHFR	2
		8531.76	1181.31	0.25	0.13846	1.02204	ecDHFR	2
		7618.39	789.114	2.5	0.10358	0.764572	ecDHFR	2
		7741.25	703.829	2.5	0.0909193	0.671117	ecDHFR	2
		8236.48	875.133	2.5	0.106251	0.784286	ecDHFR	2
		8531.02	1051.04	25	0.123202	0.909411	ecDHFR	2
		8956.34	952.567	25	0.106357	0.785068	ecDHFR	2
		8742.78	918.481	25	0.105056	0.775466	ecDHFR	2
		8722.27	1123.48	50	0.128805	0.950771	ecDHFR	2
		8007.54	867.705	50	0.108361	0.799863	ecDHFR	2
		8456.79	947.738	50	0.112068	0.827227	ecDHFR	2
		724.842	104.71	0	0.144459	1.06632	no-degron control	2
		744.771	87.4856	0	0.117466	0.867074	no-degron control	2
		897.915	124.405	0	0.138548	1.02269	no-degron control	2
		898.344	115.357	50	0.128411	0.947861	no-degron control	2
		997.591	132.577	50	0.132897	0.980976	no-degron control	2
		1177.5	177.879	50	0.151065	1.11508	no-degron control	2
		8011.27	561.295	0	0.0700632	0.526074	ecDHFR	3
		7934.16	627.066	0	0.0790337	0.59343	ecDHFR	3
		8603.43	918.647	0	0.106777	0.801741	ecDHFR	3
		8604.78	898.569	0.25	0.104427	0.784095	ecDHFR	3
		8340.29	823.648	0.25	0.0987553	0.741511	ecDHFR	3
		8643.92	900.687	0.25	0.104199	0.782384	ecDHFR	3
		9028.35	1062.39	2.5	0.117672	0.883552	ecDHFR	3
		8896.2	907.069	2.5	0.101961	0.765584	ecDHFR	3
		9472.75	1078.09	2.5	0.11381	0.854548	ecDHFR	3
		8059.74	843.359	25	0.104639	0.785686	ecDHFR	3
		8436.19	790.381	25	0.0936893	0.703472	ecDHFR	3
		8649.78	896.394	25	0.103632	0.778128	ecDHFR	3
		9166.06	1018.16	50	0.11108	0.834051	ecDHFR	3
		9054.63	1180.66	50	0.130393	0.979062	ecDHFR	3
		10017.6	1269.53	50	0.12673	0.951564	ecDHFR	3
		1171	163.627	0	0.139733	1.0492	no-degron control	3
		1294.15	181.311	0	0.1401	1.05195	no-degron control	3
		1312.53	183.285	0	0.139642	1.04851	no-degron control	3
		1478.14	181.311	50	0.122661	0.921009	no-degron control	3
		1398.83	183.227	50	0.130986	0.983517	no-degron control	3
		1503.88	189.435	50	0.125964	0.945811	no-degron control	3

## Sheet: Figure 1e
Figure 1e
		Cell line	Replicate	Degradation Leakiness
		AID	1	4.08214
		AID	2	60.7584
		AID	3	27.8594
		mAID	1	-16.9012
		mAID	2	46.557
		mAID	3	25.4143
		SMASh	1	45.1229
		SMASh	2	61.7123
		SMASh	3	69.194
		FKBP12_F36V	1	-7.01293
		FKBP12_F36V	2	25.3788
		FKBP12_F36V	3	42.414
		ER50	1	61.4811
		ER50	2	65.592
		ER50	3	94.0248
		ecDHFR	1	-121.658
		ecDHFR	2	1.38136
		ecDHFR	3	-7.31228

## Sheet: Figure 1f
Figure 1f
	cell line	Replicate	Degradation Efficiency
	AID	1	97.8941
	AID	2	99.4524
	AID	3	94.0175
	mAID	1	90.2144
	mAID	2	94.0445
	mAID	3	66.0707
	SMASh	1	76.1053
	SMASh	2	85.3171
	SMASh	3	82.9458
	FKBP12_F36V	1	98.3402
	FKBP12_F36V	2	97.5528
	FKBP12_F36V	3	98.6061
	ER50	1	90.9745
	ER50	2	97.8903
	ER50	3	104.122
	ecDHFR	1	29.9204
	ecDHFR	2	19.6214
	ecDHFR	3	9.78446

## Sheet: Figure 1g
Figure 1g
	Cell line	Replicate	Dynamic range
	AID	1	45.5476
	AID	2	71.661
	AID	3	12.0585
	ecDHFR	1	3.16295
	ecDHFR	2	1.22693
	ecDHFR	3	1.18951
	ER50	1	4.26777
	ER50	2	16.3095
	ER50	3	-1.4496
	FKBP12_F36V	1	64.4734
	FKBP12_F36V	2	30.4925
	FKBP12_F36V	3	41.312
	mAID	1	11.9463
	mAID	2	8.9738
	mAID	3	2.19827
	SMASh	1	2.29662
	SMASh	2	2.60764
	SMASh	3	1.80636

## Sheet: Figure 2d
Figure 2d
	Cell line	Replicate	tBFP fold change
	dCas9-KRAB	R1	0.0932552
	dCas9-KRAB	R2	0.094107
	dCas9-KRAB	R3	0.0914656
	dCas9-HDAC4	R1	0.437345
	dCas9-HDAC4	R2	0.4299
	dCas9-HDAC4	R3	0.444813
	CasRx	R1	0.026715
	CasRx	R2	0.0347308
	CasRx	R3	0.0284769
	HDAC4-dCas9	R1	0.128508
	HDAC4-dCas9	R2	0.11532
	HDAC4-dCas9	R3	0.114951
	KRAB-dCas9	R1	0.142582
	KRAB-dCas9	R2	0.149321
	KRAB-dCas9	R3	0.111816
	KRAB-Split-dCas9	R1	0.0594195
	KRAB-Split-dCas9	R2	0.0654273
	KRAB-Split-dCas9	R3	0.0348589

## Sheet: Figure 2f
Figure 2f
	Cell line	Replicate	mCherry fold change
	dCas9-KRAB	R1	0.193138
	dCas9-KRAB	R2	0.210771
	dCas9-KRAB	R3	0.209602
	dCas9-HDAC4	R1	0.242433
	dCas9-HDAC4	R2	0.162975
	dCas9-HDAC4	R3	0.198057
	CasRx	R1	0.215342
	CasRx	R2	0.214555
	CasRx	R3	0.212753
	HDAC4-dCas9	R1	0.105903
	HDAC4-dCas9	R2	0.115908
	HDAC4-dCas9	R3	0.109781
	KRAB-dCas9	R1	0.177642
	KRAB-dCas9	R2	0.171946
	KRAB-dCas9	R3	0.171112
	KRAB-Split-dCas9	R1	0.175259
	KRAB-Split-dCas9	R2	0.157022
	KRAB-Split-dCas9	R3	0.152619

## Sheet: Figure 2g
Figure 2g
	Cell line	Replicate	mCherry fold change
	dCas9-KRAB	R1	1.09584
	dCas9-KRAB	R2	1.02798
	dCas9-KRAB	R3	1.02407
	dCas9-HDAC4	R1	0.987773
	dCas9-HDAC4	R2	1.02766
	dCas9-HDAC4	R3	1.00114
	CasRx	R1	0.988652
	CasRx	R2	1.0666
	CasRx	R3	1.02085
	HDAC4-dCas9	R1	0.967208
	HDAC4-dCas9	R2	0.97439
	HDAC4-dCas9	R3	0.910895
	KRAB-dCas9	R1	0.991846
	KRAB-dCas9	R2	1.06256
	KRAB-dCas9	R3	0.887075
	KRAB-Split-dCas9	R1	0.986342
	KRAB-Split-dCas9	R2	1.00663
	KRAB-Split-dCas9	R3	0.892753

## Sheet: Supplementary figure 2c
Supplementary figure 2c
	Cell line	Replicate	dTAG	tBFP (bg-sub)	Guide
	dCas9-KRAB	R1	-dTAG	1857.97	Esrrb
	dCas9-KRAB	R1	+dTAG	174.373	Esrrb
	dCas9-KRAB	R2	-dTAG	1843.61	Esrrb
	dCas9-KRAB	R2	+dTAG	175.966	Esrrb
	dCas9-KRAB	R3	-dTAG	1907.97	Esrrb
	dCas9-KRAB	R3	+dTAG	171.027	Esrrb
	dCas9-KRAB	R1	-dTAG	2417.75	NTC
	dCas9-KRAB	R1	+dTAG	184.874	NTC
	dCas9-KRAB	R2	-dTAG	2425.41	NTC
	dCas9-KRAB	R2	+dTAG	177.346	NTC
	dCas9-KRAB	R3	-dTAG	2464.79	NTC
	dCas9-KRAB	R3	+dTAG	177.982	NTC
	dCas9-HDAC4	R1	-dTAG	3575.28	Esrrb
	dCas9-HDAC4	R1	+dTAG	1603.72	Esrrb
	dCas9-HDAC4	R2	-dTAG	3618.84	Esrrb
	dCas9-HDAC4	R2	+dTAG	1576.42	Esrrb
	dCas9-HDAC4	R3	-dTAG	3806.74	Esrrb
	dCas9-HDAC4	R3	+dTAG	1631.11	Esrrb
	dCas9-HDAC4	R1	-dTAG	5477.9	NTC
	dCas9-HDAC4	R1	+dTAG	1385.7	NTC
	dCas9-HDAC4	R2	-dTAG	5683.28	NTC
	dCas9-HDAC4	R2	+dTAG	1787	NTC
	dCas9-HDAC4	R3	-dTAG	5620.34	NTC
	dCas9-HDAC4	R3	+dTAG	1649.43	NTC
	CasRx	R1	-dTAG	3274.07	Esrrb
	CasRx	R1	+dTAG	89.3265	Esrrb
	CasRx	R2	-dTAG	3362.39	Esrrb
	CasRx	R2	+dTAG	116.129	Esrrb
	CasRx	R3	-dTAG	3394.6	Esrrb
	CasRx	R3	+dTAG	95.2178	Esrrb
	CasRx	R1	-dTAG	3587.66	NTC
	CasRx	R1	+dTAG	72.9379	NTC
	CasRx	R2	-dTAG	3509.21	NTC
	CasRx	R2	+dTAG	84.6189	NTC
	CasRx	R3	-dTAG	3625.53	NTC
	CasRx	R3	+dTAG	77.142	NTC
	HDAC4-dCas9	R1	-dTAG	1702.81	Esrrb
	HDAC4-dCas9	R1	+dTAG	221.225	Esrrb
	HDAC4-dCas9	R2	-dTAG	1753.95	Esrrb
	HDAC4-dCas9	R2	+dTAG	198.52	Esrrb
	HDAC4-dCas9	R3	-dTAG	1707.69	Esrrb
	HDAC4-dCas9	R3	+dTAG	197.887	Esrrb
	HDAC4-dCas9	R1	-dTAG	2387.1	NTC
	HDAC4-dCas9	R1	+dTAG	204.854	NTC
	HDAC4-dCas9	R2	-dTAG	2431.3	NTC
	HDAC4-dCas9	R2	+dTAG	203.957	NTC
	HDAC4-dCas9	R3	-dTAG	2399.23	NTC
	HDAC4-dCas9	R3	+dTAG	209.913	NTC
	KRAB-dCas9	R1	-dTAG	1890.1	Esrrb
	KRAB-dCas9	R1	+dTAG	270.223	Esrrb
	KRAB-dCas9	R2	-dTAG	1797.2	Esrrb
	KRAB-dCas9	R2	+dTAG	282.995	Esrrb
	KRAB-dCas9	R3	-dTAG	1998.32	Esrrb
	KRAB-dCas9	R3	+dTAG	211.915	Esrrb
	KRAB-dCas9	R1	-dTAG	3051.34	NTC
	KRAB-dCas9	R1	+dTAG	245.069	NTC
	KRAB-dCas9	R2	-dTAG	2990.77	NTC
	KRAB-dCas9	R2	+dTAG	234.604	NTC
	KRAB-dCas9	R3	-dTAG	2693.6	NTC
	KRAB-dCas9	R3	+dTAG	214.494	NTC
	KRAB-Split-dCas9	R1	-dTAG	2415.07	Esrrb
	KRAB-Split-dCas9	R1	+dTAG	122.524	Esrrb
	KRAB-Split-dCas9	R2	-dTAG	2245.49	Esrrb
	KRAB-Split-dCas9	R2	+dTAG	134.912	Esrrb
	KRAB-Split-dCas9	R3	-dTAG	1525.47	Esrrb
	KRAB-Split-dCas9	R3	+dTAG	71.8795	Esrrb
	KRAB-Split-dCas9	R1	-dTAG	2739.78	NTC
	KRAB-Split-dCas9	R1	+dTAG	104.715	NTC
	KRAB-Split-dCas9	R2	-dTAG	2619.65	NTC
	KRAB-Split-dCas9	R2	+dTAG	117.097	NTC
	KRAB-Split-dCas9	R3	-dTAG	1774.11	NTC
	KRAB-Split-dCas9	R3	+dTAG	68.0238	NTC

## Sheet: Supplementary figure 2d
Supplementary figure 2c
	Cell line	Replicate	dTAG	mCherry (bg-sub)	Guide
	dCas9-KRAB	R1	-dTAG	361.293	Esrrb
	dCas9-KRAB	R1	+dTAG	1953.62	Esrrb
	dCas9-KRAB	R2	-dTAG	394.278	Esrrb
	dCas9-KRAB	R2	+dTAG	1832.64	Esrrb
	dCas9-KRAB	R3	-dTAG	392.09	Esrrb
	dCas9-KRAB	R3	+dTAG	1825.67	Esrrb
	dCas9-KRAB	R1	-dTAG	1949.4	NTC
	dCas9-KRAB	R1	+dTAG	1800.01	NTC
	dCas9-KRAB	R2	-dTAG	1905.18	NTC
	dCas9-KRAB	R2	+dTAG	1779.88	NTC
	dCas9-KRAB	R3	-dTAG	1969.51	NTC
	dCas9-KRAB	R3	+dTAG	1768.39	NTC
	dCas9-HDAC4	R1	-dTAG	457.756	Esrrb
	dCas9-HDAC4	R1	+dTAG	1854.84	Esrrb
	dCas9-HDAC4	R2	-dTAG	307.725	Esrrb
	dCas9-HDAC4	R2	+dTAG	1929.74	Esrrb
	dCas9-HDAC4	R3	-dTAG	373.965	Esrrb
	dCas9-HDAC4	R3	+dTAG	1879.94	Esrrb
	dCas9-HDAC4	R1	-dTAG	1408.28	NTC
	dCas9-HDAC4	R1	+dTAG	1920.04	NTC
	dCas9-HDAC4	R2	-dTAG	1471.17	NTC
	dCas9-HDAC4	R2	+dTAG	1803.36	NTC
	dCas9-HDAC4	R3	-dTAG	1543.68	NTC
	dCas9-HDAC4	R3	+dTAG	1910	NTC
	CasRx	R1	-dTAG	422.859	Esrrb
	CasRx	R1	+dTAG	1893.35	Esrrb
	CasRx	R2	-dTAG	421.314	Esrrb
	CasRx	R2	+dTAG	2042.63	Esrrb
	CasRx	R3	-dTAG	417.776	Esrrb
	CasRx	R3	+dTAG	1955.01	Esrrb
	CasRx	R1	-dTAG	1934.46	NTC
	CasRx	R1	+dTAG	1821.1	NTC
	CasRx	R2	-dTAG	1934.07	NTC
	CasRx	R2	+dTAG	1928.35	NTC
	CasRx	R3	-dTAG	1943.69	NTC
	CasRx	R3	+dTAG	1995.81	NTC
	HDAC4-dCas9	R1	-dTAG	190.79	Esrrb
	HDAC4-dCas9	R1	+dTAG	1832.59	Esrrb
	HDAC4-dCas9	R2	-dTAG	208.815	Esrrb
	HDAC4-dCas9	R2	+dTAG	1846.19	Esrrb
	HDAC4-dCas9	R3	-dTAG	197.777	Esrrb
	HDAC4-dCas9	R3	+dTAG	1725.89	Esrrb
	HDAC4-dCas9	R1	-dTAG	1377.13	NTC
	HDAC4-dCas9	R1	+dTAG	1890.92	NTC
	HDAC4-dCas9	R2	-dTAG	1385.89	NTC
	HDAC4-dCas9	R2	+dTAG	1915.35	NTC
	HDAC4-dCas9	R3	-dTAG	1180.48	NTC
	HDAC4-dCas9	R3	+dTAG	1877.87	NTC
	KRAB-dCas9	R1	-dTAG	320.305	Esrrb
	KRAB-dCas9	R1	+dTAG	1823.97	Esrrb
	KRAB-dCas9	R2	-dTAG	310.034	Esrrb
	KRAB-dCas9	R2	+dTAG	1954.01	Esrrb
	KRAB-dCas9	R3	-dTAG	308.531	Esrrb
	KRAB-dCas9	R3	+dTAG	1631.3	Esrrb
	KRAB-dCas9	R1	-dTAG	2104.09	NTC
	KRAB-dCas9	R1	+dTAG	1931.47	NTC
	KRAB-dCas9	R2	-dTAG	1941.4	NTC
	KRAB-dCas9	R2	+dTAG	1912.84	NTC
	KRAB-dCas9	R3	-dTAG	1973.86	NTC
	KRAB-dCas9	R3	+dTAG	1672.57	NTC
	KRAB-Split-dCas9	R1	-dTAG	354.545	Esrrb
	KRAB-Split-dCas9	R1	+dTAG	2074.37	Esrrb
	KRAB-Split-dCas9	R2	-dTAG	317.652	Esrrb
	KRAB-Split-dCas9	R2	+dTAG	2117.03	Esrrb
	KRAB-Split-dCas9	R3	-dTAG	308.745	Esrrb
	KRAB-Split-dCas9	R3	+dTAG	1877.54	Esrrb
	KRAB-Split-dCas9	R1	-dTAG	2014.99	NTC
	KRAB-Split-dCas9	R1	+dTAG	2122.22	NTC
	KRAB-Split-dCas9	R2	-dTAG	1999.57	NTC
	KRAB-Split-dCas9	R2	+dTAG	2159.14	NTC
	KRAB-Split-dCas9	R3	-dTAG	2001.64	NTC
	KRAB-Split-dCas9	R3	+dTAG	2027.91	NTC

## Sheet: Figure 3d
Figure 3d
	Cell line	Guide	dTAG-13, nM	Replicate	Time (days)	mCherry fold change	tBFP fold change
	CasRx	Esrrb	0	1	2	0.361391	0.815722
	CasRx	Esrrb	0	1	2	0.361391	0.815722
	CasRx	Esrrb	50	1	2	1.05896	0.0604241
	CasRx	Esrrb	50	1	2	1.05896	0.0604241
	CasRx	Esrrb	100	1	2	1.13701	0.0494388
	CasRx	Esrrb	100	1	2	1.13701	0.0494388
	CasRx	Esrrb	500	1	2	1.17021	0.0393056
	CasRx	Esrrb	500	1	2	1.17021	0.0393056
	CasRx	Esrrb	0.5	1	2	0.453042	0.617465
	CasRx	Esrrb	0.5	1	2	0.453042	0.617465
	CasRx	Esrrb	1	1	2	0.527407	0.523693
	CasRx	Esrrb	1	1	2	0.527407	0.523693
	CasRx	Esrrb	2	1	2	0.564505	0.28571
	CasRx	Esrrb	2	1	2	0.564505	0.28571
	CasRx	Esrrb	3	1	2	0.607018	0.226099
	CasRx	Esrrb	3	1	2	0.607018	0.226099
	CasRx	Esrrb	5	1	2	0.864969	0.208026
	CasRx	Esrrb	5	1	2	0.864969	0.208026
	CasRx	Esrrb	8	1	2	0.906	0.16839
	CasRx	Esrrb	8	1	2	0.906	0.16839
	CasRx	Esrrb	10	1	2	0.955676	0.140348
	CasRx	Esrrb	10	1	2	0.955676	0.140348
	CasRx	Esrrb	25	1	2	1.0353	0.0861859
	CasRx	Esrrb	25	1	2	1.0353	0.0861859
	HDAC4-dCas9	Esrrb	0	1	2	0.349445	0.984118
	HDAC4-dCas9	Esrrb	0	1	2	0.349445	0.984118
	HDAC4-dCas9	Esrrb	50	1	2	1.13664	0.179641
	HDAC4-dCas9	Esrrb	50	1	2	1.13664	0.179641
	HDAC4-dCas9	Esrrb	100	1	2	1.21519	0.14587
	HDAC4-dCas9	Esrrb	100	1	2	1.21519	0.14587
	HDAC4-dCas9	Esrrb	500	1	2	1.25393	0.118773
	HDAC4-dCas9	Esrrb	500	1	2	1.25393	0.118773
	HDAC4-dCas9	Esrrb	0.5	1	2	0.378603	0.753637
	HDAC4-dCas9	Esrrb	0.5	1	2	0.378603	0.753637
	HDAC4-dCas9	Esrrb	1	1	2	0.426555	0.650773
	HDAC4-dCas9	Esrrb	1	1	2	0.426555	0.650773
	HDAC4-dCas9	Esrrb	2	1	2	0.516716	0.490409
	HDAC4-dCas9	Esrrb	2	1	2	0.516716	0.490409
	HDAC4-dCas9	Esrrb	3	1	2	0.681154	0.389083
	HDAC4-dCas9	Esrrb	3	1	2	0.681154	0.389083
	HDAC4-dCas9	Esrrb	5	1	2	0.402487	0.245072
	HDAC4-dCas9	Esrrb	5	1	2	0.402487	0.245072
	HDAC4-dCas9	Esrrb	8	1	2	0.932516	0.318914
	HDAC4-dCas9	Esrrb	8	1	2	0.932516	0.318914
	HDAC4-dCas9	Esrrb	10	1	2	1.00482	0.285916
	HDAC4-dCas9	Esrrb	10	1	2	1.00482	0.285916
	HDAC4-dCas9	Esrrb	25	1	2	1.09083	0.219084
	HDAC4-dCas9	Esrrb	25	1	2	1.09083	0.219084
	KRAB-dCas9	Esrrb	0	1	2	0.30303	1.0006
	KRAB-dCas9	Esrrb	0	1	2	0.30303	1.0006
	KRAB-dCas9	Esrrb	50	1	2	0.845638	0.130732
	KRAB-dCas9	Esrrb	50	1	2	0.845638	0.130732
	KRAB-dCas9	Esrrb	100	1	2	0.906846	0.0981054
	KRAB-dCas9	Esrrb	100	1	2	0.906846	0.0981054
	KRAB-dCas9	Esrrb	500	1	2	0.86405	0.0671936
	KRAB-dCas9	Esrrb	500	1	2	0.86405	0.0671936
	KRAB-dCas9	Esrrb	0.5	1	2	0.312546	0.742277
	KRAB-dCas9	Esrrb	0.5	1	2	0.312546	0.742277
	KRAB-dCas9	Esrrb	1	1	2	0.330891	0.67362
	KRAB-dCas9	Esrrb	1	1	2	0.330891	0.67362
	KRAB-dCas9	Esrrb	2	1	2	0.346779	0.655596
	KRAB-dCas9	Esrrb	2	1	2	0.346779	0.655596
	KRAB-dCas9	Esrrb	3	1	2	0.380297	0.501021
	KRAB-dCas9	Esrrb	3	1	2	0.380297	0.501021
	KRAB-dCas9	Esrrb	5	1	2	0.372256	0.322198
	KRAB-dCas9	Esrrb	5	1	2	0.372256	0.322198
	KRAB-dCas9	Esrrb	8	1	2	0.579543	0.294385
	KRAB-dCas9	Esrrb	8	1	2	0.579543	0.294385
	KRAB-dCas9	Esrrb	10	1	2	0.516786	0.223491
	KRAB-dCas9	Esrrb	10	1	2	0.516786	0.223491
	KRAB-dCas9	Esrrb	25	1	2	0.606106	0.111402
	KRAB-dCas9	Esrrb	25	1	2	0.606106	0.111402
	dCas9	Esrrb	0	1	2	0.603426	0.964402
	dCas9	Esrrb	0	1	2	0.603426	0.964402
	dCas9	Esrrb	50	1	2	1.05545	0.0858165
	dCas9	Esrrb	50	1	2	1.05545	0.0858165
	dCas9	Esrrb	100	1	2	1.07051	0.0693091
	dCas9	Esrrb	100	1	2	1.07051	0.0693091
	dCas9	Esrrb	500	1	2	1.01445	0.0564021
	dCas9	Esrrb	500	1	2	1.01445	0.0564021
	dCas9	Esrrb	0.5	1	2	0.603052	0.795955
	dCas9	Esrrb	0.5	1	2	0.603052	0.795955
	dCas9	Esrrb	1	1	2	0.639161	0.686089
	dCas9	Esrrb	1	1	2	0.639161	0.686089
	dCas9	Esrrb	2	1	2	0.713543	0.4521
	dCas9	Esrrb	2	1	2	0.713543	0.4521
	dCas9	Esrrb	3	1	2	0.731856	0.384458
	dCas9	Esrrb	3	1	2	0.731856	0.384458
	dCas9	Esrrb	5	1	2	0.840797	0.255518
	dCas9	Esrrb	5	1	2	0.840797	0.255518
	dCas9	Esrrb	8	1	2	0.889067	0.227436
	dCas9	Esrrb	8	1	2	0.889067	0.227436
	dCas9	Esrrb	10	1	2	0.977247	0.182437
	dCas9	Esrrb	10	1	2	0.977247	0.182437
	dCas9	Esrrb	25	1	2	0.919958	0.159424
	dCas9	Esrrb	25	1	2	0.919958	0.159424
	KRAB-split-dCas9	Esrrb	0	1	2	0.374124	0.858555
	KRAB-split-dCas9	Esrrb	0	1	2	0.374124	0.858555
	KRAB-split-dCas9	Esrrb	50	1	2	0.962559	0.0895509
	KRAB-split-dCas9	Esrrb	50	1	2	0.962559	0.0895509
	KRAB-split-dCas9	Esrrb	100	1	2	1.07585	0.0686017
	KRAB-split-dCas9	Esrrb	100	1	2	1.07585	0.0686017
	KRAB-split-dCas9	Esrrb	500	1	2	1.07878	0.0603407
	KRAB-split-dCas9	Esrrb	500	1	2	1.07878	0.0603407
	KRAB-split-dCas9	Esrrb	0.5	1	2	0.381485	0.667443
	KRAB-split-dCas9	Esrrb	0.5	1	2	0.381485	0.667443
	KRAB-split-dCas9	Esrrb	1	1	2	0.378898	0.540417
	KRAB-split-dCas9	Esrrb	1	1	2	0.378898	0.540417
	KRAB-split-dCas9	Esrrb	2	1	2	0.418104	0.45133
	KRAB-split-dCas9	Esrrb	2	1	2	0.418104	0.45133
	KRAB-split-dCas9	Esrrb	3	1	2	0.418316	0.385034
	KRAB-split-dCas9	Esrrb	3	1	2	0.418316	0.385034
	KRAB-split-dCas9	Esrrb	5	1	2	0.438504	0.267359
	KRAB-split-dCas9	Esrrb	5	1	2	0.438504	0.267359
	KRAB-split-dCas9	Esrrb	8	1	2	0.519794	0.193035
	KRAB-split-dCas9	Esrrb	8	1	2	0.519794	0.193035
	KRAB-split-dCas9	Esrrb	10	1	2	0.536	0.184893
	KRAB-split-dCas9	Esrrb	10	1	2	0.536	0.184893
	KRAB-split-dCas9	Esrrb	25	1	2	0.705194	0.12674
	KRAB-split-dCas9	Esrrb	25	1	2	0.705194	0.12674
	CasRx	Esrrb	0	3	2	0.325121	1.18428
	CasRx	Esrrb	0	3	2	0.325121	1.18428
	CasRx	Esrrb	50	3	2	1.07424	0.0858724
	CasRx	Esrrb	50	3	2	1.07424	0.0858724
	CasRx	Esrrb	100	3	2	1.00586	0.0610642
	CasRx	Esrrb	100	3	2	1.00586	0.0610642
	CasRx	Esrrb	500	3	2	1.0825	0.047489
	CasRx	Esrrb	500	3	2	1.0825	0.047489
	CasRx	Esrrb	0.5	3	2	0.374359	0.834285
	CasRx	Esrrb	0.5	3	2	0.374359	0.834285
	CasRx	Esrrb	1	3	2	0.464629	0.620026
	CasRx	Esrrb	1	3	2	0.464629	0.620026
	CasRx	Esrrb	2	3	2	0.608213	0.462842
	CasRx	Esrrb	2	3	2	0.608213	0.462842
	CasRx	Esrrb	3	3	2	0.747425	0.298388
	CasRx	Esrrb	3	3	2	0.747425	0.298388
	CasRx	Esrrb	5	3	2	0.814007	0.265114
	CasRx	Esrrb	5	3	2	0.814007	0.265114
	CasRx	Esrrb	8	3	2	0.726853	0.216341
	CasRx	Esrrb	8	3	2	0.726853	0.216341
	CasRx	Esrrb	10	3	2	0.851471	0.18762
	CasRx	Esrrb	10	3	2	0.851471	0.18762
	CasRx	Esrrb	25	3	2	0.872805	0.0992105
	CasRx	Esrrb	25	3	2	0.872805	0.0992105
	HDAC4-dCas9	Esrrb	0	3	2	0.20603	1.01588
	HDAC4-dCas9	Esrrb	0	3	2	0.20603	1.01588
	HDAC4-dCas9	Esrrb	50	3	2	0.841412	0.206885
	HDAC4-dCas9	Esrrb	50	3	2	0.841412	0.206885
	HDAC4-dCas9	Esrrb	100	3	2	0.812254	0.164325
	HDAC4-dCas9	Esrrb	100	3	2	0.812254	0.164325
	HDAC4-dCas9	Esrrb	500	3	2	0.926822	0.136401
	HDAC4-dCas9	Esrrb	500	3	2	0.926822	0.136401
	HDAC4-dCas9	Esrrb	0.5	3	2	0.235423	0.803845
	HDAC4-dCas9	Esrrb	0.5	3	2	0.235423	0.803845
	HDAC4-dCas9	Esrrb	1	3	2	0.299063	0.652029
	HDAC4-dCas9	Esrrb	1	3	2	0.299063	0.652029
	HDAC4-dCas9	Esrrb	2	3	2	0.421174	0.500851
	HDAC4-dCas9	Esrrb	2	3	2	0.421174	0.500851
	HDAC4-dCas9	Esrrb	3	3	2	0.507994	0.417928
	HDAC4-dCas9	Esrrb	3	3	2	0.507994	0.417928
	HDAC4-dCas9	Esrrb	5	3	2	0.700441	0.336521
	HDAC4-dCas9	Esrrb	5	3	2	0.700441	0.336521
	HDAC4-dCas9	Esrrb	8	3	2	0.741423	0.338352
	HDAC4-dCas9	Esrrb	8	3	2	0.741423	0.338352
	HDAC4-dCas9	Esrrb	10	3	2	0.729324	0.29665
	HDAC4-dCas9	Esrrb	10	3	2	0.729324	0.29665
	HDAC4-dCas9	Esrrb	25	3	2	0.76104	0.233501
	HDAC4-dCas9	Esrrb	25	3	2	0.76104	0.233501
	KRAB-dCas9	Esrrb	0	3	2	0.15565	0.9994
	KRAB-dCas9	Esrrb	0	3	2	0.15565	0.9994
	KRAB-dCas9	Esrrb	50	3	2	0.691256	0.133351
	KRAB-dCas9	Esrrb	50	3	2	0.691256	0.133351
	KRAB-dCas9	Esrrb	100	3	2	0.821665	0.109098
	KRAB-dCas9	Esrrb	100	3	2	0.821665	0.109098
	KRAB-dCas9	Esrrb	500	3	2	0.702595	0.0969635
	KRAB-dCas9	Esrrb	500	3	2	0.702595	0.0969635
	KRAB-dCas9	Esrrb	0.5	3	2	0.13807	0.745567
	KRAB-dCas9	Esrrb	0.5	3	2	0.13807	0.745567
	KRAB-dCas9	Esrrb	1	3	2	0.138803	0.703151
	KRAB-dCas9	Esrrb	1	3	2	0.138803	0.703151
	KRAB-dCas9	Esrrb	2	3	2	0.2089	0.613455
	KRAB-dCas9	Esrrb	2	3	2	0.2089	0.613455
	KRAB-dCas9	Esrrb	3	3	2	0.228049	0.565415
	KRAB-dCas9	Esrrb	3	3	2	0.228049	0.565415
	KRAB-dCas9	Esrrb	5	3	2	0.332378	0.349524
	KRAB-dCas9	Esrrb	5	3	2	0.332378	0.349524
	KRAB-dCas9	Esrrb	8	3	2	0.43192	0.305082
	KRAB-dCas9	Esrrb	8	3	2	0.43192	0.305082
	KRAB-dCas9	Esrrb	10	3	2	0.501301	0.213264
	KRAB-dCas9	Esrrb	10	3	2	0.501301	0.213264
	KRAB-dCas9	Esrrb	25	3	2	0.576744	0.147395
	KRAB-dCas9	Esrrb	25	3	2	0.576744	0.147395
	dCas9	Esrrb	0	3	2	0.440236	1.0356
	dCas9	Esrrb	0	3	2	0.440236	1.0356
	dCas9	Esrrb	50	3	2	0.68645	0.0978136
	dCas9	Esrrb	50	3	2	0.68645	0.0978136
	dCas9	Esrrb	100	3	2	0.742783	0.0618158
	dCas9	Esrrb	100	3	2	0.742783	0.0618158
	dCas9	Esrrb	500	3	2	0.821438	0.0578059
	dCas9	Esrrb	500	3	2	0.821438	0.0578059
	dCas9	Esrrb	0.5	3	2	0.435413	0.843027
	dCas9	Esrrb	0.5	3	2	0.435413	0.843027
	dCas9	Esrrb	1	3	2	0.513123	0.658819
	dCas9	Esrrb	1	3	2	0.513123	0.658819
	dCas9	Esrrb	2	3	2	0.545574	0.504234
	dCas9	Esrrb	2	3	2	0.545574	0.504234
	dCas9	Esrrb	3	3	2	0.547661	0.470193
	dCas9	Esrrb	3	3	2	0.547661	0.470193
	dCas9	Esrrb	5	3	2	0.580617	0.37716
	dCas9	Esrrb	5	3	2	0.580617	0.37716
	dCas9	Esrrb	8	3	2	0.671049	0.243501
	dCas9	Esrrb	8	3	2	0.671049	0.243501
	dCas9	Esrrb	10	3	2	0.643003	0.247921
	dCas9	Esrrb	10	3	2	0.643003	0.247921
	dCas9	Esrrb	25	3	2	0.702006	0.136613
	dCas9	Esrrb	25	3	2	0.702006	0.136613
	KRAB-split-dCas9	Esrrb	0	3	2	0.256938	1.14145
	KRAB-split-dCas9	Esrrb	0	3	2	0.256938	1.14145
	KRAB-split-dCas9	Esrrb	50	3	2	0.664635	0.101937
	KRAB-split-dCas9	Esrrb	50	3	2	0.664635	0.101937
	KRAB-split-dCas9	Esrrb	100	3	2	0.767809	0.0718588
	KRAB-split-dCas9	Esrrb	100	3	2	0.767809	0.0718588
	KRAB-split-dCas9	Esrrb	500	3	2	0.888918	0.0647406
	KRAB-split-dCas9	Esrrb	500	3	2	0.888918	0.0647406
	KRAB-split-dCas9	Esrrb	0.5	3	2	0.268193	0.697391
	KRAB-split-dCas9	Esrrb	0.5	3	2	0.268193	0.697391
	KRAB-split-dCas9	Esrrb	1	3	2	0.277194	0.725382
	KRAB-split-dCas9	Esrrb	1	3	2	0.277194	0.725382
	KRAB-split-dCas9	Esrrb	2	3	2	0.274963	0.541365
	KRAB-split-dCas9	Esrrb	2	3	2	0.274963	0.541365
	KRAB-split-dCas9	Esrrb	3	3	2	0.291337	0.427139
	KRAB-split-dCas9	Esrrb	3	3	2	0.291337	0.427139
	KRAB-split-dCas9	Esrrb	5	3	2	0.328022	0.285189
	KRAB-split-dCas9	Esrrb	5	3	2	0.328022	0.285189
	KRAB-split-dCas9	Esrrb	8	3	2	0.431865	0.244858
	KRAB-split-dCas9	Esrrb	8	3	2	0.431865	0.244858
	KRAB-split-dCas9	Esrrb	10	3	2	0.370864	0.291428
	KRAB-split-dCas9	Esrrb	10	3	2	0.370864	0.291428
	KRAB-split-dCas9	Esrrb	25	3	2	0.537949	0.141098
	KRAB-split-dCas9	Esrrb	25	3	2	0.537949	0.141098
	CasRx	Esrrb	0	1	4	0.306592	0.817763
	CasRx	Esrrb	0	1	4	0.306592	0.817763
	CasRx	Esrrb	0	1	4	0.306592	0.817763
	CasRx	Esrrb	50	1	4	1.04609	0.0736076
	CasRx	Esrrb	50	1	4	1.04609	0.0736076
	CasRx	Esrrb	50	1	4	1.04609	0.0736076
	CasRx	Esrrb	100	1	4	1.06581	0.058825
	CasRx	Esrrb	100	1	4	1.06581	0.058825
	CasRx	Esrrb	100	1	4	1.06581	0.058825
	CasRx	Esrrb	500	1	4	1.10464	0.0603243
	CasRx	Esrrb	500	1	4	1.10464	0.0603243
	CasRx	Esrrb	500	1	4	1.10464	0.0603243
	CasRx	Esrrb	0.5	1	4	0.38854	0.514311
	CasRx	Esrrb	0.5	1	4	0.38854	0.514311
	CasRx	Esrrb	0.5	1	4	0.38854	0.514311
	CasRx	Esrrb	1	1	4	0.418428	0.363687
	CasRx	Esrrb	1	1	4	0.418428	0.363687
	CasRx	Esrrb	1	1	4	0.418428	0.363687
	CasRx	Esrrb	2	1	4	0.615929	0.332036
	CasRx	Esrrb	2	1	4	0.615929	0.332036
	CasRx	Esrrb	2	1	4	0.615929	0.332036
	CasRx	Esrrb	3	1	4	0.700591	0.210833
	CasRx	Esrrb	3	1	4	0.700591	0.210833
	CasRx	Esrrb	3	1	4	0.700591	0.210833
	CasRx	Esrrb	5	1	4	0.802218	0.187997
	CasRx	Esrrb	5	1	4	0.802218	0.187997
	CasRx	Esrrb	5	1	4	0.802218	0.187997
	CasRx	Esrrb	8	1	4	0.888194	0.170349
	CasRx	Esrrb	8	1	4	0.888194	0.170349
	CasRx	Esrrb	8	1	4	0.888194	0.170349
	CasRx	Esrrb	10	1	4	0.907961	0.124636
	CasRx	Esrrb	10	1	4	0.907961	0.124636
	CasRx	Esrrb	10	1	4	0.907961	0.124636
	CasRx	Esrrb	25	1	4	0.817236	0.0781304
	CasRx	Esrrb	25	1	4	0.817236	0.0781304
	CasRx	Esrrb	25	1	4	0.817236	0.0781304
	HDAC4-dCas9	Esrrb	0	1	4	0.217304	1.05577
	HDAC4-dCas9	Esrrb	0	1	4	0.217304	1.05577
	HDAC4-dCas9	Esrrb	0	1	4	0.217304	1.05577
	HDAC4-dCas9	Esrrb	50	1	4	1.08306	0.22548
	HDAC4-dCas9	Esrrb	50	1	4	1.08306	0.22548
	HDAC4-dCas9	Esrrb	50	1	4	1.08306	0.22548
	HDAC4-dCas9	Esrrb	100	1	4	1.10332	0.179155
	HDAC4-dCas9	Esrrb	100	1	4	1.10332	0.179155
	HDAC4-dCas9	Esrrb	100	1	4	1.10332	0.179155
	HDAC4-dCas9	Esrrb	500	1	4	1.1004	0.197178
	HDAC4-dCas9	Esrrb	500	1	4	1.1004	0.197178
	HDAC4-dCas9	Esrrb	500	1	4	1.1004	0.197178
	HDAC4-dCas9	Esrrb	0.5	1	4	0.303794	0.726358
	HDAC4-dCas9	Esrrb	0.5	1	4	0.303794	0.726358
	HDAC4-dCas9	Esrrb	0.5	1	4	0.303794	0.726358
	HDAC4-dCas9	Esrrb	1	1	4	0.355769	0.69266
	HDAC4-dCas9	Esrrb	1	1	4	0.355769	0.69266
	HDAC4-dCas9	Esrrb	1	1	4	0.355769	0.69266
	HDAC4-dCas9	Esrrb	2	1	4	0.599733	0.503054
	HDAC4-dCas9	Esrrb	2	1	4	0.599733	0.503054
	HDAC4-dCas9	Esrrb	2	1	4	0.599733	0.503054
	HDAC4-dCas9	Esrrb	3	1	4	0.762181	0.509037
	HDAC4-dCas9	Esrrb	3	1	4	0.762181	0.509037
	HDAC4-dCas9	Esrrb	3	1	4	0.762181	0.509037
	HDAC4-dCas9	Esrrb	5	1	4	0.829572	0.43079
	HDAC4-dCas9	Esrrb	5	1	4	0.829572	0.43079
	HDAC4-dCas9	Esrrb	5	1	4	0.829572	0.43079
	HDAC4-dCas9	Esrrb	8	1	4	0.930233	0.400742
	HDAC4-dCas9	Esrrb	8	1	4	0.930233	0.400742
	HDAC4-dCas9	Esrrb	8	1	4	0.930233	0.400742
	HDAC4-dCas9	Esrrb	10	1	4	1.04823	0.350882
	HDAC4-dCas9	Esrrb	10	1	4	1.04823	0.350882
	HDAC4-dCas9	Esrrb	10	1	4	1.04823	0.350882
	HDAC4-dCas9	Esrrb	25	1	4	1.04186	0.275426
	HDAC4-dCas9	Esrrb	25	1	4	1.04186	0.275426
	HDAC4-dCas9	Esrrb	25	1	4	1.04186	0.275426
	KRAB-dCas9	Esrrb	0	1	4	0.205053	1.01729
	KRAB-dCas9	Esrrb	0	1	4	0.205053	1.01729
	KRAB-dCas9	Esrrb	0	1	4	0.205053	1.01729
	KRAB-dCas9	Esrrb	50	1	4	0.892383	0.248137
	KRAB-dCas9	Esrrb	50	1	4	0.892383	0.248137
	KRAB-dCas9	Esrrb	50	1	4	0.892383	0.248137
	KRAB-dCas9	Esrrb	100	1	4	0.879812	0.266015
	KRAB-dCas9	Esrrb	100	1	4	0.879812	0.266015
	KRAB-dCas9	Esrrb	100	1	4	0.879812	0.266015
	KRAB-dCas9	Esrrb	500	1	4	1.12579	0.172498
	KRAB-dCas9	Esrrb	500	1	4	1.12579	0.172498
	KRAB-dCas9	Esrrb	500	1	4	1.12579	0.172498
	KRAB-dCas9	Esrrb	0.5	1	4	0.207154	0.908679
	KRAB-dCas9	Esrrb	0.5	1	4	0.207154	0.908679
	KRAB-dCas9	Esrrb	0.5	1	4	0.207154	0.908679
	KRAB-dCas9	Esrrb	1	1	4	0.227638	0.918688
	KRAB-dCas9	Esrrb	1	1	4	0.227638	0.918688
	KRAB-dCas9	Esrrb	1	1	4	0.227638	0.918688
	KRAB-dCas9	Esrrb	2	1	4	0.23287	0.612694
	KRAB-dCas9	Esrrb	2	1	4	0.23287	0.612694
	KRAB-dCas9	Esrrb	2	1	4	0.23287	0.612694
	KRAB-dCas9	Esrrb	3	1	4	0.274669	0.637067
	KRAB-dCas9	Esrrb	3	1	4	0.274669	0.637067
	KRAB-dCas9	Esrrb	3	1	4	0.274669	0.637067
	KRAB-dCas9	Esrrb	5	1	4	0.340578	0.400905
	KRAB-dCas9	Esrrb	5	1	4	0.340578	0.400905
	KRAB-dCas9	Esrrb	5	1	4	0.340578	0.400905
	KRAB-dCas9	Esrrb	8	1	4	0.50501	0.474252
	KRAB-dCas9	Esrrb	8	1	4	0.50501	0.474252
	KRAB-dCas9	Esrrb	8	1	4	0.50501	0.474252
	KRAB-dCas9	Esrrb	10	1	4	0.67629	0.367287
	KRAB-dCas9	Esrrb	10	1	4	0.67629	0.367287
	KRAB-dCas9	Esrrb	10	1	4	0.67629	0.367287
	KRAB-dCas9	Esrrb	25	1	4	0.942861	0.306413
	KRAB-dCas9	Esrrb	25	1	4	0.942861	0.306413
	KRAB-dCas9	Esrrb	25	1	4	0.942861	0.306413
	dCas9	Esrrb	0	1	4	0.548855	0.871063
	dCas9	Esrrb	0	1	4	0.548855	0.871063
	dCas9	Esrrb	0	1	4	0.548855	0.871063
	dCas9	Esrrb	50	1	4	1.00109	0.104166
	dCas9	Esrrb	50	1	4	1.00109	0.104166
	dCas9	Esrrb	50	1	4	1.00109	0.104166
	dCas9	Esrrb	100	1	4	1.01568	0.0937821
	dCas9	Esrrb	100	1	4	1.01568	0.0937821
	dCas9	Esrrb	100	1	4	1.01568	0.0937821
	dCas9	Esrrb	500	1	4	1.12187	0.105684
	dCas9	Esrrb	500	1	4	1.12187	0.105684
	dCas9	Esrrb	500	1	4	1.12187	0.105684
	dCas9	Esrrb	0.5	1	4	0.588373	0.755521
	dCas9	Esrrb	0.5	1	4	0.588373	0.755521
	dCas9	Esrrb	0.5	1	4	0.588373	0.755521
	dCas9	Esrrb	1	1	4	0.631662	0.688874
	dCas9	Esrrb	1	1	4	0.631662	0.688874
	dCas9	Esrrb	1	1	4	0.631662	0.688874
	dCas9	Esrrb	2	1	4	0.68469	0.507866
	dCas9	Esrrb	2	1	4	0.68469	0.507866
	dCas9	Esrrb	2	1	4	0.68469	0.507866
	dCas9	Esrrb	3	1	4	0.701784	0.464622
	dCas9	Esrrb	3	1	4	0.701784	0.464622
	dCas9	Esrrb	3	1	4	0.701784	0.464622
	dCas9	Esrrb	5	1	4	0.733774	0.507444
	dCas9	Esrrb	5	1	4	0.733774	0.507444
	dCas9	Esrrb	5	1	4	0.733774	0.507444
	dCas9	Esrrb	8	1	4	0.800312	0.318255
	dCas9	Esrrb	8	1	4	0.800312	0.318255
	dCas9	Esrrb	8	1	4	0.800312	0.318255
	dCas9	Esrrb	10	1	4	0.801627	0.323758
	dCas9	Esrrb	10	1	4	0.801627	0.323758
	dCas9	Esrrb	10	1	4	0.801627	0.323758
	dCas9	Esrrb	25	1	4	0.976037	0.16141
	dCas9	Esrrb	25	1	4	0.976037	0.16141
	dCas9	Esrrb	25	1	4	0.976037	0.16141
	KRAB-split-dCas9	Esrrb	0	1	4	0.234577	0.929462
	KRAB-split-dCas9	Esrrb	0	1	4	0.234577	0.929462
	KRAB-split-dCas9	Esrrb	0	1	4	0.234577	0.929462
	KRAB-split-dCas9	Esrrb	50	1	4	0.71818	0.152983
	KRAB-split-dCas9	Esrrb	50	1	4	0.71818	0.152983
	KRAB-split-dCas9	Esrrb	50	1	4	0.71818	0.152983
	KRAB-split-dCas9	Esrrb	100	1	4	0.986196	0.122856
	KRAB-split-dCas9	Esrrb	100	1	4	0.986196	0.122856
	KRAB-split-dCas9	Esrrb	100	1	4	0.986196	0.122856
	KRAB-split-dCas9	Esrrb	500	1	4	1.03304	0.117728
	KRAB-split-dCas9	Esrrb	500	1	4	1.03304	0.117728
	KRAB-split-dCas9	Esrrb	500	1	4	1.03304	0.117728
	KRAB-split-dCas9	Esrrb	0.5	1	4	0.246723	0.745895
	KRAB-split-dCas9	Esrrb	0.5	1	4	0.246723	0.745895
	KRAB-split-dCas9	Esrrb	0.5	1	4	0.246723	0.745895
	KRAB-split-dCas9	Esrrb	1	1	4	0.241417	0.669275
	KRAB-split-dCas9	Esrrb	1	1	4	0.241417	0.669275
	KRAB-split-dCas9	Esrrb	1	1	4	0.241417	0.669275
	KRAB-split-dCas9	Esrrb	2	1	4	0.249938	0.534604
	KRAB-split-dCas9	Esrrb	2	1	4	0.249938	0.534604
	KRAB-split-dCas9	Esrrb	2	1	4	0.249938	0.534604
	KRAB-split-dCas9	Esrrb	3	1	4	0.228419	1.25284
	KRAB-split-dCas9	Esrrb	3	1	4	0.228419	1.25284
	KRAB-split-dCas9	Esrrb	3	1	4	0.228419	1.25284
	KRAB-split-dCas9	Esrrb	5	1	4	0.195373	1.37946
	KRAB-split-dCas9	Esrrb	5	1	4	0.195373	1.37946
	KRAB-split-dCas9	Esrrb	5	1	4	0.195373	1.37946
	KRAB-split-dCas9	Esrrb	8	1	4	0.324717	0.352876
	KRAB-split-dCas9	Esrrb	8	1	4	0.324717	0.352876
	KRAB-split-dCas9	Esrrb	8	1	4	0.324717	0.352876
	KRAB-split-dCas9	Esrrb	10	1	4	0.342721	0.281828
	KRAB-split-dCas9	Esrrb	10	1	4	0.342721	0.281828
	KRAB-split-dCas9	Esrrb	10	1	4	0.342721	0.281828
	KRAB-split-dCas9	Esrrb	25	1	4	0.607723	0.241941
	KRAB-split-dCas9	Esrrb	25	1	4	0.607723	0.241941
	KRAB-split-dCas9	Esrrb	25	1	4	0.607723	0.241941
	CasRx	Esrrb	0	2	4	0.214908	1.08012
	CasRx	Esrrb	0	2	4	0.214908	1.08012
	CasRx	Esrrb	0	2	4	0.214908	1.08012
	CasRx	Esrrb	50	2	4	1.00915	0.0757114
	CasRx	Esrrb	50	2	4	1.00915	0.0757114
	CasRx	Esrrb	50	2	4	1.00915	0.0757114
	CasRx	Esrrb	100	2	4	0.942604	0.0588654
	CasRx	Esrrb	100	2	4	0.942604	0.0588654
	CasRx	Esrrb	100	2	4	0.942604	0.0588654
	CasRx	Esrrb	500	2	4	0.940214	0.0584782
	CasRx	Esrrb	500	2	4	0.940214	0.0584782
	CasRx	Esrrb	500	2	4	0.940214	0.0584782
	CasRx	Esrrb	0.5	2	4	0.290651	0.464943
	CasRx	Esrrb	0.5	2	4	0.290651	0.464943
	CasRx	Esrrb	0.5	2	4	0.290651	0.464943
	CasRx	Esrrb	1	2	4	0.467056	0.650445
	CasRx	Esrrb	1	2	4	0.467056	0.650445
	CasRx	Esrrb	1	2	4	0.467056	0.650445
	CasRx	Esrrb	2	2	4	0.432507	0.243949
	CasRx	Esrrb	2	2	4	0.432507	0.243949
	CasRx	Esrrb	2	2	4	0.432507	0.243949
	CasRx	Esrrb	3	2	4	0.485821	0.238974
	CasRx	Esrrb	3	2	4	0.485821	0.238974
	CasRx	Esrrb	3	2	4	0.485821	0.238974
	CasRx	Esrrb	5	2	4	0.654407	0.17942
	CasRx	Esrrb	5	2	4	0.654407	0.17942
	CasRx	Esrrb	5	2	4	0.654407	0.17942
	CasRx	Esrrb	8	2	4	0.785967	0.141466
	CasRx	Esrrb	8	2	4	0.785967	0.141466
	CasRx	Esrrb	8	2	4	0.785967	0.141466
	CasRx	Esrrb	10	2	4	0.613559	0.130104
	CasRx	Esrrb	10	2	4	0.613559	0.130104
	CasRx	Esrrb	10	2	4	0.613559	0.130104
	CasRx	Esrrb	25	2	4	0.789596	0.0962555
	CasRx	Esrrb	25	2	4	0.789596	0.0962555
	CasRx	Esrrb	25	2	4	0.789596	0.0962555
	HDAC4-dCas9	Esrrb	0	2	4	0.114932	1.04988
	HDAC4-dCas9	Esrrb	0	2	4	0.114932	1.04988
	HDAC4-dCas9	Esrrb	0	2	4	0.114932	1.04988
	HDAC4-dCas9	Esrrb	50	2	4	0.99498	0.207857
	HDAC4-dCas9	Esrrb	50	2	4	0.99498	0.207857
	HDAC4-dCas9	Esrrb	50	2	4	0.99498	0.207857
	HDAC4-dCas9	Esrrb	100	2	4	0.94604	0.185855
	HDAC4-dCas9	Esrrb	100	2	4	0.94604	0.185855
	HDAC4-dCas9	Esrrb	100	2	4	0.94604	0.185855
	HDAC4-dCas9	Esrrb	500	2	4	0.961564	0.169679
	HDAC4-dCas9	Esrrb	500	2	4	0.961564	0.169679
	HDAC4-dCas9	Esrrb	500	2	4	0.961564	0.169679
	HDAC4-dCas9	Esrrb	0.5	2	4	0.17181	0.781773
	HDAC4-dCas9	Esrrb	0.5	2	4	0.17181	0.781773
	HDAC4-dCas9	Esrrb	0.5	2	4	0.17181	0.781773
	HDAC4-dCas9	Esrrb	1	2	4	0.261928	0.648297
	HDAC4-dCas9	Esrrb	1	2	4	0.261928	0.648297
	HDAC4-dCas9	Esrrb	1	2	4	0.261928	0.648297
	HDAC4-dCas9	Esrrb	2	2	4	0.406297	0.54839
	HDAC4-dCas9	Esrrb	2	2	4	0.406297	0.54839
	HDAC4-dCas9	Esrrb	2	2	4	0.406297	0.54839
	HDAC4-dCas9	Esrrb	3	2	4	0.574416	0.486419
	HDAC4-dCas9	Esrrb	3	2	4	0.574416	0.486419
	HDAC4-dCas9	Esrrb	3	2	4	0.574416	0.486419
	HDAC4-dCas9	Esrrb	5	2	4	0.768682	0.398638
	HDAC4-dCas9	Esrrb	5	2	4	0.768682	0.398638
	HDAC4-dCas9	Esrrb	5	2	4	0.768682	0.398638
	HDAC4-dCas9	Esrrb	8	2	4	0.893453	0.265477
	HDAC4-dCas9	Esrrb	8	2	4	0.893453	0.265477
	HDAC4-dCas9	Esrrb	8	2	4	0.893453	0.265477
	HDAC4-dCas9	Esrrb	10	2	4	0.848694	0.350567
	HDAC4-dCas9	Esrrb	10	2	4	0.848694	0.350567
	HDAC4-dCas9	Esrrb	10	2	4	0.848694	0.350567
	HDAC4-dCas9	Esrrb	25	2	4	0.896329	0.243803
	HDAC4-dCas9	Esrrb	25	2	4	0.896329	0.243803
	HDAC4-dCas9	Esrrb	25	2	4	0.896329	0.243803
	KRAB-dCas9	Esrrb	0	2	4	0.0877673	0.975799
	KRAB-dCas9	Esrrb	0	2	4	0.0877673	0.975799
	KRAB-dCas9	Esrrb	0	2	4	0.0877673	0.975799
	KRAB-dCas9	Esrrb	50	2	4	0.951961	0.221625
	KRAB-dCas9	Esrrb	50	2	4	0.951961	0.221625
	KRAB-dCas9	Esrrb	50	2	4	0.951961	0.221625
	KRAB-dCas9	Esrrb	100	2	4	0.941579	0.202028
	KRAB-dCas9	Esrrb	100	2	4	0.941579	0.202028
	KRAB-dCas9	Esrrb	100	2	4	0.941579	0.202028
	KRAB-dCas9	Esrrb	500	2	4	1.03851	0.151621
	KRAB-dCas9	Esrrb	500	2	4	1.03851	0.151621
	KRAB-dCas9	Esrrb	500	2	4	1.03851	0.151621
	KRAB-dCas9	Esrrb	0.5	2	4	0.100645	0.903732
	KRAB-dCas9	Esrrb	0.5	2	4	0.100645	0.903732
	KRAB-dCas9	Esrrb	0.5	2	4	0.100645	0.903732
	KRAB-dCas9	Esrrb	1	2	4	0.122914	0.818447
	KRAB-dCas9	Esrrb	1	2	4	0.122914	0.818447
	KRAB-dCas9	Esrrb	1	2	4	0.122914	0.818447
	KRAB-dCas9	Esrrb	2	2	4	0.132652	0.733372
	KRAB-dCas9	Esrrb	2	2	4	0.132652	0.733372
	KRAB-dCas9	Esrrb	2	2	4	0.132652	0.733372
	KRAB-dCas9	Esrrb	3	2	4	0.152128	0.655174
	KRAB-dCas9	Esrrb	3	2	4	0.152128	0.655174
	KRAB-dCas9	Esrrb	3	2	4	0.152128	0.655174
	KRAB-dCas9	Esrrb	5	2	4	0.211822	0.528039
	KRAB-dCas9	Esrrb	5	2	4	0.211822	0.528039
	KRAB-dCas9	Esrrb	5	2	4	0.211822	0.528039
	KRAB-dCas9	Esrrb	8	2	4	0.478926	0.47727
	KRAB-dCas9	Esrrb	8	2	4	0.478926	0.47727
	KRAB-dCas9	Esrrb	8	2	4	0.478926	0.47727
	KRAB-dCas9	Esrrb	10	2	4	0.583771	0.372158
	KRAB-dCas9	Esrrb	10	2	4	0.583771	0.372158
	KRAB-dCas9	Esrrb	10	2	4	0.583771	0.372158
	KRAB-dCas9	Esrrb	25	2	4	0.885777	0.273006
	KRAB-dCas9	Esrrb	25	2	4	0.885777	0.273006
	KRAB-dCas9	Esrrb	25	2	4	0.885777	0.273006
	dCas9	Esrrb	0	2	4	0.472686	1.02479
	dCas9	Esrrb	0	2	4	0.472686	1.02479
	dCas9	Esrrb	0	2	4	0.472686	1.02479
	dCas9	Esrrb	50	2	4	0.949952	0.131829
	dCas9	Esrrb	50	2	4	0.949952	0.131829
	dCas9	Esrrb	50	2	4	0.949952	0.131829
	dCas9	Esrrb	100	2	4	0.998907	0.115014
	dCas9	Esrrb	100	2	4	0.998907	0.115014
	dCas9	Esrrb	100	2	4	0.998907	0.115014
	dCas9	Esrrb	500	2	4	1.00023	0.108699
	dCas9	Esrrb	500	2	4	1.00023	0.108699
	dCas9	Esrrb	500	2	4	1.00023	0.108699
	dCas9	Esrrb	0.5	2	4	0.529729	0.782825
	dCas9	Esrrb	0.5	2	4	0.529729	0.782825
	dCas9	Esrrb	0.5	2	4	0.529729	0.782825
	dCas9	Esrrb	1	2	4	0.567699	0.675739
	dCas9	Esrrb	1	2	4	0.567699	0.675739
	dCas9	Esrrb	1	2	4	0.567699	0.675739
	dCas9	Esrrb	2	2	4	0.59266	0.554567
	dCas9	Esrrb	2	2	4	0.59266	0.554567
	dCas9	Esrrb	2	2	4	0.59266	0.554567
	dCas9	Esrrb	3	2	4	0.647108	0.463789
	dCas9	Esrrb	3	2	4	0.647108	0.463789
	dCas9	Esrrb	3	2	4	0.647108	0.463789
	dCas9	Esrrb	5	2	4	0.699438	0.394306
	dCas9	Esrrb	5	2	4	0.699438	0.394306
	dCas9	Esrrb	5	2	4	0.699438	0.394306
	dCas9	Esrrb	8	2	4	0.80774	0.201069
	dCas9	Esrrb	8	2	4	0.80774	0.201069
	dCas9	Esrrb	8	2	4	0.80774	0.201069
	dCas9	Esrrb	10	2	4	0.770491	0.296855
	dCas9	Esrrb	10	2	4	0.770491	0.296855
	dCas9	Esrrb	10	2	4	0.770491	0.296855
	dCas9	Esrrb	25	2	4	0.879538	0.191571
	dCas9	Esrrb	25	2	4	0.879538	0.191571
	dCas9	Esrrb	25	2	4	0.879538	0.191571
	KRAB-split-dCas9	Esrrb	0	2	4	0.166036	0.85154
	KRAB-split-dCas9	Esrrb	0	2	4	0.166036	0.85154
	KRAB-split-dCas9	Esrrb	0	2	4	0.166036	0.85154
	KRAB-split-dCas9	Esrrb	50	2	4	0.759651	0.146969
	KRAB-split-dCas9	Esrrb	50	2	4	0.759651	0.146969
	KRAB-split-dCas9	Esrrb	50	2	4	0.759651	0.146969
	KRAB-split-dCas9	Esrrb	100	2	4	0.908632	0.129032
	KRAB-split-dCas9	Esrrb	100	2	4	0.908632	0.129032
	KRAB-split-dCas9	Esrrb	100	2	4	0.908632	0.129032
	KRAB-split-dCas9	Esrrb	500	2	4	1.01544	0.130066
	KRAB-split-dCas9	Esrrb	500	2	4	1.01544	0.130066
	KRAB-split-dCas9	Esrrb	500	2	4	1.01544	0.130066
	KRAB-split-dCas9	Esrrb	0.5	2	4	0.164702	0.709364
	KRAB-split-dCas9	Esrrb	0.5	2	4	0.164702	0.709364
	KRAB-split-dCas9	Esrrb	0.5	2	4	0.164702	0.709364
	KRAB-split-dCas9	Esrrb	1	2	4	0.169921	0.608028
	KRAB-split-dCas9	Esrrb	1	2	4	0.169921	0.608028
	KRAB-split-dCas9	Esrrb	1	2	4	0.169921	0.608028
	KRAB-split-dCas9	Esrrb	2	2	4	0.174516	0.482768
	KRAB-split-dCas9	Esrrb	2	2	4	0.174516	0.482768
	KRAB-split-dCas9	Esrrb	2	2	4	0.174516	0.482768
	KRAB-split-dCas9	Esrrb	3	2	4	0.206184	0.471611
	KRAB-split-dCas9	Esrrb	3	2	4	0.206184	0.471611
	KRAB-split-dCas9	Esrrb	3	2	4	0.206184	0.471611
	KRAB-split-dCas9	Esrrb	5	2	4	0.209893	0.34905
	KRAB-split-dCas9	Esrrb	5	2	4	0.209893	0.34905
	KRAB-split-dCas9	Esrrb	5	2	4	0.209893	0.34905
	KRAB-split-dCas9	Esrrb	8	2	4	0.250631	0.197314
	KRAB-split-dCas9	Esrrb	8	2	4	0.250631	0.197314
	KRAB-split-dCas9	Esrrb	8	2	4	0.250631	0.197314
	KRAB-split-dCas9	Esrrb	10	2	4	0.263951	0.298033
	KRAB-split-dCas9	Esrrb	10	2	4	0.263951	0.298033
	KRAB-split-dCas9	Esrrb	10	2	4	0.263951	0.298033
	KRAB-split-dCas9	Esrrb	25	2	4	0.362885	0.193273
	KRAB-split-dCas9	Esrrb	25	2	4	0.362885	0.193273
	KRAB-split-dCas9	Esrrb	25	2	4	0.362885	0.193273
	CasRx	Esrrb	0	3	4	0.230019	1.10212
	CasRx	Esrrb	0	3	4	0.230019	1.10212
	CasRx	Esrrb	0	3	4	0.230019	1.10212
	CasRx	Esrrb	50	3	4	1.06932	0.0927123
	CasRx	Esrrb	50	3	4	1.06932	0.0927123
	CasRx	Esrrb	50	3	4	1.06932	0.0927123
	CasRx	Esrrb	100	3	4	1.10345	0.0716521
	CasRx	Esrrb	100	3	4	1.10345	0.0716521
	CasRx	Esrrb	100	3	4	1.10345	0.0716521
	CasRx	Esrrb	500	3	4	1.12689	0.0709169
	CasRx	Esrrb	500	3	4	1.12689	0.0709169
	CasRx	Esrrb	500	3	4	1.12689	0.0709169
	CasRx	Esrrb	0.5	3	4	0.36624	0.86937
	CasRx	Esrrb	0.5	3	4	0.36624	0.86937
	CasRx	Esrrb	0.5	3	4	0.36624	0.86937
	CasRx	Esrrb	1	3	4	0.471762	0.644628
	CasRx	Esrrb	1	3	4	0.471762	0.644628
	CasRx	Esrrb	1	3	4	0.471762	0.644628
	CasRx	Esrrb	2	3	4	0.621968	0.535536
	CasRx	Esrrb	2	3	4	0.621968	0.535536
	CasRx	Esrrb	2	3	4	0.621968	0.535536
	CasRx	Esrrb	3	3	4	0.75332	0.392144
	CasRx	Esrrb	3	3	4	0.75332	0.392144
	CasRx	Esrrb	3	3	4	0.75332	0.392144
	CasRx	Esrrb	5	3	4	0.843824	0.262006
	CasRx	Esrrb	5	3	4	0.843824	0.262006
	CasRx	Esrrb	5	3	4	0.843824	0.262006
	CasRx	Esrrb	8	3	4	1.01336	0.0884961
	CasRx	Esrrb	8	3	4	1.01336	0.0884961
	CasRx	Esrrb	8	3	4	1.01336	0.0884961
	CasRx	Esrrb	10	3	4	0.918942	0.19683
	CasRx	Esrrb	10	3	4	0.918942	0.19683
	CasRx	Esrrb	10	3	4	0.918942	0.19683
	CasRx	Esrrb	25	3	4	1.02651	0.129039
	CasRx	Esrrb	25	3	4	1.02651	0.129039
	CasRx	Esrrb	25	3	4	1.02651	0.129039
	HDAC4-dCas9	Esrrb	0	3	4	0.0871687	0.894348
	HDAC4-dCas9	Esrrb	0	3	4	0.0871687	0.894348
	HDAC4-dCas9	Esrrb	0	3	4	0.0871687	0.894348
	HDAC4-dCas9	Esrrb	50	3	4	1.00233	0.230089
	HDAC4-dCas9	Esrrb	50	3	4	1.00233	0.230089
	HDAC4-dCas9	Esrrb	50	3	4	1.00233	0.230089
	HDAC4-dCas9	Esrrb	100	3	4	0.990666	0.183937
	HDAC4-dCas9	Esrrb	100	3	4	0.990666	0.183937
	HDAC4-dCas9	Esrrb	100	3	4	0.990666	0.183937
	HDAC4-dCas9	Esrrb	500	3	4	1.02363	0.168734
	HDAC4-dCas9	Esrrb	500	3	4	1.02363	0.168734
	HDAC4-dCas9	Esrrb	500	3	4	1.02363	0.168734
	HDAC4-dCas9	Esrrb	0.5	3	4	0.203191	0.658117
	HDAC4-dCas9	Esrrb	0.5	3	4	0.203191	0.658117
	HDAC4-dCas9	Esrrb	0.5	3	4	0.203191	0.658117
	HDAC4-dCas9	Esrrb	1	3	4	0.236367	0.569534
	HDAC4-dCas9	Esrrb	1	3	4	0.236367	0.569534
	HDAC4-dCas9	Esrrb	1	3	4	0.236367	0.569534
	HDAC4-dCas9	Esrrb	2	3	4	0.49254	0.514391
	HDAC4-dCas9	Esrrb	2	3	4	0.49254	0.514391
	HDAC4-dCas9	Esrrb	2	3	4	0.49254	0.514391
	HDAC4-dCas9	Esrrb	3	3	4	0.667209	0.464202
	HDAC4-dCas9	Esrrb	3	3	4	0.667209	0.464202
	HDAC4-dCas9	Esrrb	3	3	4	0.667209	0.464202
	HDAC4-dCas9	Esrrb	5	3	4	0.865416	0.369306
	HDAC4-dCas9	Esrrb	5	3	4	0.865416	0.369306
	HDAC4-dCas9	Esrrb	5	3	4	0.865416	0.369306
	HDAC4-dCas9	Esrrb	8	3	4	0.963854	0.215516
	HDAC4-dCas9	Esrrb	8	3	4	0.963854	0.215516
	HDAC4-dCas9	Esrrb	8	3	4	0.963854	0.215516
	HDAC4-dCas9	Esrrb	10	3	4	0.844647	0.290199
	HDAC4-dCas9	Esrrb	10	3	4	0.844647	0.290199
	HDAC4-dCas9	Esrrb	10	3	4	0.844647	0.290199
	HDAC4-dCas9	Esrrb	25	3	4	0.978804	0.262728
	HDAC4-dCas9	Esrrb	25	3	4	0.978804	0.262728
	HDAC4-dCas9	Esrrb	25	3	4	0.978804	0.262728
	KRAB-dCas9	Esrrb	0	3	4	0.0976539	1.00691
	KRAB-dCas9	Esrrb	0	3	4	0.0976539	1.00691
	KRAB-dCas9	Esrrb	0	3	4	0.0976539	1.00691
	KRAB-dCas9	Esrrb	50	3	4	0.930487	0.250964
	KRAB-dCas9	Esrrb	50	3	4	0.930487	0.250964
	KRAB-dCas9	Esrrb	50	3	4	0.930487	0.250964
	KRAB-dCas9	Esrrb	100	3	4	0.982339	0.21494
	KRAB-dCas9	Esrrb	100	3	4	0.982339	0.21494
	KRAB-dCas9	Esrrb	100	3	4	0.982339	0.21494
	KRAB-dCas9	Esrrb	500	3	4	1.14426	0.159374
	KRAB-dCas9	Esrrb	500	3	4	1.14426	0.159374
	KRAB-dCas9	Esrrb	500	3	4	1.14426	0.159374
	KRAB-dCas9	Esrrb	0.5	3	4	0.119124	0.958303
	KRAB-dCas9	Esrrb	0.5	3	4	0.119124	0.958303
	KRAB-dCas9	Esrrb	0.5	3	4	0.119124	0.958303
	KRAB-dCas9	Esrrb	1	3	4	0.127117	1.00646
	KRAB-dCas9	Esrrb	1	3	4	0.127117	1.00646
	KRAB-dCas9	Esrrb	1	3	4	0.127117	1.00646
	KRAB-dCas9	Esrrb	2	3	4	0.153228	0.686213
	KRAB-dCas9	Esrrb	2	3	4	0.153228	0.686213
	KRAB-dCas9	Esrrb	2	3	4	0.153228	0.686213
	KRAB-dCas9	Esrrb	3	3	4	0.17389	0.53333
	KRAB-dCas9	Esrrb	3	3	4	0.17389	0.53333
	KRAB-dCas9	Esrrb	3	3	4	0.17389	0.53333
	KRAB-dCas9	Esrrb	5	3	4	0.226998	0.436394
	KRAB-dCas9	Esrrb	5	3	4	0.226998	0.436394
	KRAB-dCas9	Esrrb	5	3	4	0.226998	0.436394
	KRAB-dCas9	Esrrb	8	3	4	0.585013	0.512071
	KRAB-dCas9	Esrrb	8	3	4	0.585013	0.512071
	KRAB-dCas9	Esrrb	8	3	4	0.585013	0.512071
	KRAB-dCas9	Esrrb	10	3	4	0.594612	0.397658
	KRAB-dCas9	Esrrb	10	3	4	0.594612	0.397658
	KRAB-dCas9	Esrrb	10	3	4	0.594612	0.397658
	KRAB-dCas9	Esrrb	25	3	4	0.936905	0.304331
	KRAB-dCas9	Esrrb	25	3	4	0.936905	0.304331
	KRAB-dCas9	Esrrb	25	3	4	0.936905	0.304331
	dCas9	Esrrb	0	3	4	0.344438	1.10415
	dCas9	Esrrb	0	3	4	0.344438	1.10415
	dCas9	Esrrb	0	3	4	0.344438	1.10415
	dCas9	Esrrb	50	3	4	0.964219	0.102627
	dCas9	Esrrb	50	3	4	0.964219	0.102627
	dCas9	Esrrb	50	3	4	0.964219	0.102627
	dCas9	Esrrb	100	3	4	0.971038	0.0882391
	dCas9	Esrrb	100	3	4	0.971038	0.0882391
	dCas9	Esrrb	100	3	4	0.971038	0.0882391
	dCas9	Esrrb	500	3	4	0.966045	0.0826216
	dCas9	Esrrb	500	3	4	0.966045	0.0826216
	dCas9	Esrrb	500	3	4	0.966045	0.0826216
	dCas9	Esrrb	0.5	3	4	0.508876	0.730431
	dCas9	Esrrb	0.5	3	4	0.508876	0.730431
	dCas9	Esrrb	0.5	3	4	0.508876	0.730431
	dCas9	Esrrb	1	3	4	0.533662	0.595724
	dCas9	Esrrb	1	3	4	0.533662	0.595724
	dCas9	Esrrb	1	3	4	0.533662	0.595724
	dCas9	Esrrb	2	3	4	0.596686	0.444645
	dCas9	Esrrb	2	3	4	0.596686	0.444645
	dCas9	Esrrb	2	3	4	0.596686	0.444645
	dCas9	Esrrb	3	3	4	0.657034	0.405354
	dCas9	Esrrb	3	3	4	0.657034	0.405354
	dCas9	Esrrb	3	3	4	0.657034	0.405354
	dCas9	Esrrb	5	3	4	0.693387	0.357704
	dCas9	Esrrb	5	3	4	0.693387	0.357704
	dCas9	Esrrb	5	3	4	0.693387	0.357704
	dCas9	Esrrb	8	3	4	0.841929	0.111788
	dCas9	Esrrb	8	3	4	0.841929	0.111788
	dCas9	Esrrb	8	3	4	0.841929	0.111788
	dCas9	Esrrb	10	3	4	0.801515	0.233897
	dCas9	Esrrb	10	3	4	0.801515	0.233897
	dCas9	Esrrb	10	3	4	0.801515	0.233897
	dCas9	Esrrb	25	3	4	0.909363	0.144163
	dCas9	Esrrb	25	3	4	0.909363	0.144163
	dCas9	Esrrb	25	3	4	0.909363	0.144163
	KRAB-split-dCas9	Esrrb	0	3	4	0.133137	1.219
	KRAB-split-dCas9	Esrrb	0	3	4	0.133137	1.219
	KRAB-split-dCas9	Esrrb	0	3	4	0.133137	1.219
	KRAB-split-dCas9	Esrrb	50	3	4	0.817233	0.123366
	KRAB-split-dCas9	Esrrb	50	3	4	0.817233	0.123366
	KRAB-split-dCas9	Esrrb	50	3	4	0.817233	0.123366
	KRAB-split-dCas9	Esrrb	100	3	4	0.897653	0.113306
	KRAB-split-dCas9	Esrrb	100	3	4	0.897653	0.113306
	KRAB-split-dCas9	Esrrb	100	3	4	0.897653	0.113306
	KRAB-split-dCas9	Esrrb	500	3	4	0.970607	0.119151
	KRAB-split-dCas9	Esrrb	500	3	4	0.970607	0.119151
	KRAB-split-dCas9	Esrrb	500	3	4	0.970607	0.119151
	KRAB-split-dCas9	Esrrb	0.5	3	4	0.172949	0.802618
	KRAB-split-dCas9	Esrrb	0.5	3	4	0.172949	0.802618
	KRAB-split-dCas9	Esrrb	0.5	3	4	0.172949	0.802618
	KRAB-split-dCas9	Esrrb	1	3	4	0.154056	0.680754
	KRAB-split-dCas9	Esrrb	1	3	4	0.154056	0.680754
	KRAB-split-dCas9	Esrrb	1	3	4	0.154056	0.680754
	KRAB-split-dCas9	Esrrb	2	3	4	0.17603	0.486957
	KRAB-split-dCas9	Esrrb	2	3	4	0.17603	0.486957
	KRAB-split-dCas9	Esrrb	2	3	4	0.17603	0.486957
	KRAB-split-dCas9	Esrrb	3	3	4	0.182893	0.40349
	KRAB-split-dCas9	Esrrb	3	3	4	0.182893	0.40349
	KRAB-split-dCas9	Esrrb	3	3	4	0.182893	0.40349
	KRAB-split-dCas9	Esrrb	5	3	4	0.224976	0.325904
	KRAB-split-dCas9	Esrrb	5	3	4	0.224976	0.325904
	KRAB-split-dCas9	Esrrb	5	3	4	0.224976	0.325904
	KRAB-split-dCas9	Esrrb	8	3	4	0.273944	0.131207
	KRAB-split-dCas9	Esrrb	8	3	4	0.273944	0.131207
	KRAB-split-dCas9	Esrrb	8	3	4	0.273944	0.131207
	KRAB-split-dCas9	Esrrb	10	3	4	0.248718	0.256199
	KRAB-split-dCas9	Esrrb	10	3	4	0.248718	0.256199
	KRAB-split-dCas9	Esrrb	10	3	4	0.248718	0.256199
	KRAB-split-dCas9	Esrrb	25	3	4	0.536059	0.166771
	KRAB-split-dCas9	Esrrb	25	3	4	0.536059	0.166771
	KRAB-split-dCas9	Esrrb	25	3	4	0.536059	0.166771

[truncated: 23 more sheets: Figure 3e, Supplementary figure 3a, Supplementary figure 3b, Supplementary figure 3e, Supplementary figure 3f, Figure 4b, Figure 4d, Figure 5d, Figure 5e, Figure 5f, Supplementary figure 5c, Figure 6b, Figure 6d, Figure 6e, Figure 6f, Supplementary figure 6a, Supplementary figure 6b, Supplementary figure 6d, Supplementary figure 6e, Figure 7a …]
